# Supplementary material for: A proteomics approach to decipher the molecular nature of planarian stem cells
Source: BMC Genomics. 2011 Feb 28;12:133. doi: 10.1186/1471-2164-12-133 (PMC3058083; doi:10.1186/1471-2164-12-133)
Supplement: Additional file 3 — Comparing the results presented in this manuscript with previously published studies relating to stem cells. Comparison of candidate neoblast protein sequences presented in this paper with genes reported in other proteomic studied to be related to stem cells [25-30] and with specific neoblast-related genes identified in two different high-throughput approaches [32,33]. From the URFs database, only those sequences with a positive decoy were selected. NCBI BLASTP [31] (min e-value = 0.001) was used on sequence comparison. Sequences were clustered according to their homology and they are listed in the table by their original GI identifier from the corresponding NCBI database. [file 1471-2164-12-133-S3.XLS]

## Sheet: Sheet1
Cluster_ID	Baharvand	Hoffrogge	Kohler	Maurer	Nagano	Zenzmaier	Reddien	Rossi	RefSeq	URF28M	xSET
1	gi|46397804 gi|13124192	gi|20141357	-	-	-	-	-	-	-	-	2/10
2	gi|81861584 gi|46397334 gi|54036677 gi|92087016 gi|23396474	gi|46397333 gi|54036678	-	gi|71620	-	gi|4501885 gi|86742 gi|4501881	-	-	clus_2804 clus_549	clus_5528 clus_3065 clus_5468 clus_5504 clus_5342 clus_3064	6/10
3	gi|114762	-	-	-	-	-	-	-	-	-	1/10
4	gi|114075	-	gi|13701433 gi|13700386 gi|13701004	-	-	-	-	-	clus_1068	-	3/10
5	gi|90110028 gi|125088	gi|55977767 gi|121135 gi|125953 gi|125987826 gi|586000	gi|13701008 gi|13701020	gi|547749 gi|515499	-	gi|4507895 gi|3411134 gi|1408188 gi|307086 gi|71528 gi|4758200 gi|382658 gi|2497523 gi|2119533 gi|7705348 gi|5453992 gi|18375646 gi|18375650 gi|627585 gi|16753233 gi|4505307 gi|9507165 gi|464496 gi|16904383 gi|4508019 gi|15620861 gi|5453970 gi|7657526 gi|17066104 gi|17066105 gi|448916 gi|119534 gi|321140 gi|14195007 gi|4505877 gi|4507613 gi|4885643 gi|3043372 gi|9055284 gi|3041706 gi|2119300 gi|1…	gi|62199187	-	clus_1136 clus_2748 clus_623 clus_442 clus_1997 clus_1520 clus_1165 clus_1383 clus_1283 clus_2425 clus_947 clus_2797 clus_2665 clus_803 clus_462 clus_2595 clus_1303 clus_322 clus_860 clus_1415 clus_1160 clus_1380 clus_2193 clus_523 clus_917 clus_24 clus_1369 clus_81 clus_1627 clus_2283 clus_704 clus_1863 clus_1121 clus_2398 clus_877 clus_102 clus_2392 clus_1503 clus_870 clus_1614 clus_874 clus_21…	-	7/10
6	gi|146345507	-	gi|13701056	-	-	-	-	-	clus_1865 clus_2789	-	3/10
7	gi|46397819	-	-	-	-	-	-	-	-	-	1/10
8	gi|120702	-	gi|13701483 gi|13700663	gi|8393418	-	gi|7669492	-	-	clus_1174 clus_839 clus_1667	-	5/10
9	gi|13637776 gi|81892685	-	gi|13700667	gi|6978809 gi|26023949	-	gi|4503571 gi|693933 gi|105934 gi|7657062 gi|2118304 gi|126792	-	-	-	clus_5502 clus_2768	5/10
10	gi|115718	gi|115717	-	-	-	-	-	-	-	-	2/10
11	gi|127169	-	-	-	-	-	-	-	-	-	1/10
12	gi|146345480	-	gi|13700945 gi|13701539 gi|13700698	gi|13994168	-	-	-	-	clus_2579 clus_1062 clus_186 clus_2703 clus_1930	-	4/10
13	gi|93139504	-	gi|13699934	-	-	-	-	-	clus_2763 clus_1681	-	3/10
14	gi|1709587	-	gi|13701681	-	-	-	-	-	-	-	2/10
15	gi|146345448	-	gi|13701493	-	-	-	-	-	-	-	2/10
16	gi|1711560	-	-	-	-	-	-	-	-	-	1/10
17	gi|38605687	-	gi|13700401 gi|13700415 gi|13700779 gi|13700416 gi|13701054 gi|13701425 gi|13701439 gi|13701206 gi|13701471 gi|13702498	gi|9790083	-	gi|4505725 gi|13876382 gi|15029526	-	-	clus_1902 clus_951 clus_1715 clus_1686 clus_1261 clus_119 clus_1889 clus_368 clus_1237 clus_424 clus_1781 clus_1493 clus_2759 clus_1898 clus_25 clus_1420 clus_923	clus_5296	6/10
18	gi|42559420 gi|48429104	gi|48429103 gi|55958544	-	-	-	-	-	-	-	-	2/10
19	gi|48429031	-	-	-	-	-	-	-	-	-	1/10
20	gi|48428722 gi|52000885	-	-	-	gi|229577260	-	-	-	clus_2625	-	3/10
21	gi|51702275 gi|54036445 gi|37537989	gi|123648 gi|21264428 gi|206729934 gi|2495344	gi|13701378 gi|13701418	gi|13242237 gi|347019 gi|2119726	-	gi|5729877 gi|462325 gi|4504515	-	-	clus_1534 clus_1072 clus_1074 clus_60 clus_2632 clus_1219	clus_5523 clus_5485 clus_752 clus_5499 clus_770 clus_5256 clus_242	7/10
22	gi|51703328	-	-	-	-	-	-	-	-	-	1/10
23	gi|51702252	-	gi|13701823	gi|1334284 gi|5295927 gi|6981642	-	-	-	-	clus_12 clus_924	clus_1561	5/10
24	gi|56754803	gi|56757569 gi|20455322 gi|55977864 gi|20455316	-	gi|223556	-	-	-	-	clus_2802 clus_2803 clus_2373	clus_5501 clus_5517 clus_5526 clus_2281 clus_5516 clus_2282 clus_5525 clus_5312 clus_5314 clus_2185 clus_5463 clus_2197 clus_2252 clus_2165 clus_2239 clus_1279 clus_2167	5/10
25	gi|46397855	-	-	-	-	-	-	-	clus_1724 clus_1963	-	2/10
26	gi|81909098	-	-	-	-	-	-	-	-	-	1/10
27	gi|81909203 gi|30316201 gi|20140642	gi|23503064	-	gi|4504447	-	gi|133276 gi|181914 gi|420052 gi|14141154 gi|14141152 gi|479852 gi|14790190	-	-	clus_1172 clus_2800 clus_2025	-	5/10
28	gi|81882687	-	gi|13700277 gi|13701106 gi|13701442 gi|13701043 gi|13701274 gi|13701365 gi|13701470 gi|13702669 gi|13701395	gi|9957546 gi|16924010	-	-	-	-	clus_1350 clus_812 clus_2441 clus_1873 clus_1095 clus_225 clus_2081 clus_2614 clus_2624 clus_1396	-	4/10
29	gi|81909669	-	-	-	-	-	-	-	clus_1085	-	2/10
30	gi|61214440	-	-	-	-	gi|4506145	-	-	clus_1199 clus_1861 clus_2731	-	3/10
31	gi|81909871	gi|548453 gi|3024727	gi|13700295 gi|13701656 gi|13701508	gi|16923958 gi|16758274	-	gi|4505591	-	-	clus_733 clus_1936 clus_2726	-	6/10
32	gi|71151997	gi|5031931	-	-	-	-	-	-	-	-	2/10
33	gi|2500582	-	-	-	-	-	-	-	-	-	1/10
34	gi|46810395	-	-	-	-	-	-	-	clus_1543	-	2/10
35	gi|81867330	-	-	-	-	-	-	-	-	-	1/10
36	gi|78099143	-	-	-	-	-	-	-	clus_1529 clus_234	-	2/10
37	gi|62901045	-	-	-	-	-	-	-	-	-	1/10
38	gi|51701349	-	-	-	-	-	-	-	clus_2608 clus_476	-	2/10
39	gi|68565610	-	gi|13701490 gi|13701853	gi|16758446	-	-	gi|62199118	-	-	-	4/10
40	gi|20141609	-	gi|13701523 gi|13700825	-	-	-	-	-	-	-	2/10
41	gi|81906635	gi|3041664	-	-	-	-	-	-	clus_1709 clus_1367	-	3/10
42	gi|44888250	-	gi|13701298	-	-	-	-	-	-	-	2/10
43	gi|42559892	-	gi|13701426	-	-	-	-	-	clus_1441	-	3/10
44	gi|81882093	-	-	-	-	-	-	-	-	-	1/10
45	gi|12229953	-	-	gi|8394060 gi|8394076	-	-	-	-	clus_1371 clus_1360 clus_341 clus_730	-	3/10
46	-	gi|4519417 gi|215273869 gi|2494895 gi|12643951	gi|13700758	gi|7707410 gi|6755995 gi|8394009	-	gi|6382079 gi|3851654 gi|4502839	-	-	clus_190 clus_2601 clus_1499 clus_2212 clus_2477 clus_300 clus_1562 clus_871	clus_5335 clus_2655	6/10
47	-	gi|12643993	-	-	-	-	-	-	-	-	1/10
48	-	gi|92090606	-	gi|194027 gi|14714615 gi|13879408	-	-	-	-	clus_1522 clus_1928 clus_83	-	3/10
49	-	gi|129694	-	-	-	-	-	-	-	-	1/10
50	-	gi|125294	gi|13700414	-	-	-	-	-	-	-	2/10
51	-	gi|119172	gi|13700438 gi|13700910 gi|13701383 gi|13700823 gi|13700439 gi|13701069	gi|8393296 gi|111601	-	gi|5002645	-	-	clus_1494 clus_1558 clus_1909 clus_125 clus_2038 clus_1024 clus_1338 clus_1408 clus_745	-	5/10
52	-	gi|115311607	gi|13700864	-	-	-	-	-	clus_1890	-	3/10
53	-	gi|116242767	-	-	-	-	-	-	-	-	1/10
54	-	gi|122065129	gi|13700083 gi|13702570 gi|13701916 gi|13702504 gi|13701713 gi|13700064	-	-	-	-	-	clus_1196 clus_1013 clus_1082 clus_1046 clus_1268 clus_8 clus_2298	-	3/10
55	-	gi|1352307	-	-	-	-	-	-	-	-	1/10
56	-	gi|23503077	-	-	-	-	-	-	-	-	1/10
57	-	gi|1709337	-	-	-	-	-	-	-	-	1/10
58	-	gi|47117724	-	-	-	-	-	-	-	-	1/10
59	-	gi|50401852	-	-	-	-	-	-	-	-	1/10
60	-	gi|46397790	-	-	-	-	-	-	-	-	1/10
61	-	gi|20138589	-	-	-	-	-	-	-	-	1/10
62	-	gi|38257923	-	-	-	-	-	-	-	-	1/10
63	-	gi|20455193	-	-	-	-	-	-	-	-	1/10
64	-	gi|48475013	-	-	-	-	-	-	-	-	1/10
65	-	gi|62287138	-	-	gi|133922574	-	-	-	-	-	2/10
66	-	-	gi|13699918	-	-	-	-	-	-	-	1/10
67	-	-	gi|13699919	-	-	-	-	-	-	-	1/10
68	-	-	gi|13699920	-	-	-	-	-	-	-	1/10
69	-	-	gi|13699921	-	-	-	-	-	-	-	1/10
70	-	-	gi|13699922 gi|13701151	-	-	-	-	-	clus_2 clus_412 clus_2555	-	2/10
71	-	-	gi|13699923 gi|13701152	-	-	-	-	-	clus_363	-	2/10
72	-	-	gi|13699926	-	-	-	-	-	-	-	1/10
73	-	-	gi|13699931	-	-	-	-	-	-	-	1/10
74	-	-	gi|13699932	-	-	-	-	-	-	-	1/10
75	-	-	gi|13699933	-	-	-	-	-	clus_2452	-	2/10
76	-	-	gi|13699935 gi|13700550 gi|13700596 gi|13700597 gi|13701120 gi|13701290 gi|13701291 gi|13701489 gi|13701641 gi|13701677 gi|13702583	-	-	-	-	-	clus_614 clus_1267 clus_1033 clus_1854 clus_2094 clus_381 clus_402 clus_677 clus_71 clus_2228 clus_1639 clus_1536 clus_1569 clus_1233 clus_387 clus_2197 clus_1205 clus_800 clus_1047 clus_427 clus_510 clus_151 clus_2705 clus_1572 clus_589 clus_770 clus_598 clus_1118 clus_124 clus_588 clus_710 clus_343	-	2/10
77	-	-	gi|13699939	-	-	-	-	-	clus_899	-	2/10
78	-	-	gi|13699941	-	-	-	-	-	clus_214	-	2/10
79	-	-	gi|13699942	-	-	-	-	-	-	-	1/10
80	-	-	gi|13699956	-	-	-	-	-	-	-	1/10
81	-	-	gi|13699957	-	-	-	-	-	-	-	1/10
82	-	-	gi|13699971	-	-	-	-	-	-	-	1/10
83	-	-	gi|13699998	-	-	-	-	-	-	-	1/10
84	-	-	gi|13700005	-	-	-	-	-	clus_2424 clus_2506 clus_216 clus_2391	-	2/10
85	-	-	gi|13700009	-	-	-	-	-	-	-	1/10
86	-	-	gi|13700018	-	-	-	-	-	-	-	1/10
87	-	-	gi|13700026	-	-	-	-	-	-	-	1/10
88	-	-	gi|13700028	-	-	-	-	-	-	-	1/10
89	-	-	gi|13700037	-	-	-	-	-	-	-	1/10
90	-	-	gi|13700041	-	-	-	-	-	-	-	1/10
91	-	-	gi|13700042 gi|13700814 gi|13701031 gi|13702128 gi|13702428	-	-	-	-	-	clus_1357 clus_93 clus_2187 clus_2101 clus_2122 clus_1526 clus_1407 clus_2364 clus_987 clus_261 clus_2203 clus_157 clus_1417 clus_1773 clus_428 clus_385 clus_939 clus_982 clus_1278 clus_86 clus_666 clus_2444 clus_489 clus_890	-	2/10
92	-	-	gi|13700049	-	-	-	-	-	-	-	1/10
93	-	-	gi|13700054	-	-	-	-	-	-	-	1/10
94	-	-	gi|13700055	-	-	-	-	-	-	-	1/10
95	-	-	gi|13700066 gi|13701966	-	-	-	-	-	clus_2652	-	2/10
96	-	-	gi|13700069	-	-	-	-	-	clus_217 clus_929	-	2/10
97	-	-	gi|13700071 gi|13701905	-	-	-	-	-	clus_531 clus_2653	-	2/10
98	-	-	gi|13700073	-	-	-	-	-	-	-	1/10
99	-	-	gi|13700076	-	-	-	-	-	-	-	1/10
100	-	-	gi|13700077	-	-	-	-	-	clus_724	-	2/10
101	-	-	gi|13700079	-	-	-	-	-	clus_1366	-	2/10
102	-	-	gi|13700081	-	-	-	-	-	-	-	1/10
103	-	-	gi|13700086	-	-	-	-	-	-	-	1/10
104	-	-	gi|13700087	-	-	-	-	-	-	-	1/10
105	-	-	gi|13700091 gi|13702085	gi|66063	-	gi|4557235	-	-	clus_169 clus_1699 clus_878 clus_893 clus_242 clus_575 clus_795 clus_1597 clus_2372 clus_632 clus_2782 clus_556 clus_2225 clus_339 clus_689	-	4/10
106	-	-	gi|13700093 gi|13700733 gi|13701519 gi|13701655 gi|13702105 gi|13702474 gi|13702509	gi|13928850	-	-	-	-	clus_1436	-	3/10
107	-	-	gi|13700104	-	-	-	-	-	-	-	1/10
108	-	-	gi|13700105	-	-	-	-	-	-	-	1/10
109	-	-	gi|13700111	-	-	-	-	-	-	-	1/10
110	-	-	gi|13700127	-	-	-	-	-	-	-	1/10
111	-	-	gi|13700141	-	-	-	-	-	-	-	1/10
112	-	-	gi|13700147 gi|13700847	gi|17105336	-	gi|4757966 gi|4757968	-	-	clus_1272 clus_2720 clus_1816 clus_1214 clus_2245 clus_790 clus_2620 clus_231 clus_2016 clus_1519	-	4/10
113	-	-	gi|13700152 gi|13700794	-	-	-	-	-	clus_616 clus_2490	-	2/10
114	-	-	gi|13700155	-	-	-	-	-	-	-	1/10
115	-	-	gi|13700156 gi|13702559	gi|6981146 gi|6678916 gi|15100179	-	-	-	-	clus_2688	-	3/10
116	-	-	gi|13700158	-	-	-	-	-	-	-	1/10
117	-	-	gi|13700166 gi|13700171	-	-	-	-	-	clus_2764 clus_1443	-	2/10
118	-	-	gi|13700167	-	-	-	-	-	-	-	1/10
119	-	-	gi|13700168	-	-	-	-	-	-	-	1/10
120	-	-	gi|13700172	-	-	-	-	-	-	-	1/10
121	-	-	gi|13700173	-	-	-	-	-	-	-	1/10
122	-	-	gi|13700174	-	-	-	-	-	clus_1359 clus_1504 clus_2217	-	2/10
123	-	-	gi|13700175	-	-	-	-	-	-	-	1/10
124	-	-	gi|13700176	-	-	-	-	-	-	-	1/10
125	-	-	gi|13700184 gi|13700472 gi|13701888	-	-	-	-	-	clus_2073 clus_2066	-	2/10
126	-	-	gi|13700191	-	-	-	-	-	-	-	1/10
127	-	-	gi|13700197	-	-	-	-	-	-	-	1/10
128	-	-	gi|13700198	-	-	-	-	-	-	-	1/10
129	-	-	gi|13700200	-	-	-	-	-	-	-	1/10
130	-	-	gi|13700201	-	-	-	-	-	-	-	1/10
131	-	-	gi|13700202 gi|13701076 gi|13701536	-	-	-	-	-	clus_2361 clus_2509	-	2/10
132	-	-	gi|13700205	-	-	-	-	-	-	-	1/10
133	-	-	gi|13700206	-	-	-	-	-	-	-	1/10
134	-	-	gi|13700207	-	-	-	-	-	-	-	1/10
135	-	-	gi|13700221	-	-	-	-	-	-	-	1/10
136	-	-	gi|13700230 gi|13701192	-	-	-	-	-	clus_581	-	2/10
137	-	-	gi|13700239	-	-	-	-	-	-	-	1/10
138	-	-	gi|13700242	-	-	-	-	-	-	-	1/10
139	-	-	gi|13700243	-	-	-	-	-	-	-	1/10
140	-	-	gi|13700253	-	-	-	-	-	-	-	1/10
141	-	-	gi|13700254	-	-	-	-	-	-	-	1/10
142	-	-	gi|13700268	gi|20343490	-	-	-	-	clus_39 clus_2378 clus_752 clus_1858	-	3/10
143	-	-	gi|13700269	-	-	-	-	-	-	-	1/10
144	-	-	gi|13700270	-	-	-	-	-	-	-	1/10
145	-	-	gi|13700271	-	-	-	-	-	clus_2667	-	2/10
146	-	-	gi|13700272	-	-	-	-	-	-	-	1/10
147	-	-	gi|13700273	-	-	-	-	-	-	-	1/10
148	-	-	gi|13700274 gi|13702666	-	-	-	-	-	clus_150	-	2/10
149	-	-	gi|13700279	-	-	-	-	-	clus_15 clus_1955	-	2/10
150	-	-	gi|13700280	-	-	-	-	-	clus_1887	-	2/10
151	-	-	gi|13700281	-	-	-	-	-	-	-	1/10
152	-	-	gi|13700286	-	-	-	-	-	-	-	1/10
153	-	-	gi|13700287	-	-	-	-	-	-	-	1/10
154	-	-	gi|13700290	-	-	-	-	-	-	-	1/10
155	-	-	gi|13700292	-	-	-	-	-	-	-	1/10
156	-	-	gi|13700294 gi|13700655 gi|13700742 gi|13700774 gi|13700896 gi|13701279 gi|13700363 gi|13702323 gi|13702349 gi|13702511 gi|13700760 gi|13700745	gi|6681189	-	-	-	-	clus_785 clus_638 clus_1277 clus_438 clus_1704 clus_371 clus_1891 clus_915 clus_1028 clus_1477 clus_1859	-	3/10
157	-	-	gi|13700296	-	-	-	-	-	-	-	1/10
158	-	-	gi|13700299	-	-	-	-	-	-	-	1/10
159	-	-	gi|13700300	-	-	-	-	-	-	-	1/10
160	-	-	gi|13700301	-	-	-	-	-	-	-	1/10
161	-	-	gi|13700302	-	-	-	-	-	-	-	1/10
162	-	-	gi|13700304 gi|13700593 gi|13700812 gi|13701135	-	-	-	-	-	clus_332 clus_673 clus_1406	-	2/10
163	-	-	gi|13700305	-	-	-	-	-	-	-	1/10
164	-	-	gi|13700311	-	-	-	-	-	-	-	1/10
165	-	-	gi|13700322 gi|13701601	-	-	-	-	-	clus_317	-	2/10
166	-	-	gi|13700323	-	-	-	-	-	-	-	1/10
167	-	-	gi|13700328	-	-	-	-	-	-	-	1/10
168	-	-	gi|13700329	-	-	-	-	-	-	-	1/10
169	-	-	gi|13700330	-	-	-	-	-	-	-	1/10
170	-	-	gi|13700331	-	-	-	-	-	-	-	1/10
171	-	-	gi|13700332	-	-	-	-	-	-	-	1/10
172	-	-	gi|13700334	-	-	-	-	-	-	-	1/10
173	-	-	gi|13700337	-	-	-	-	-	-	-	1/10
174	-	-	gi|13700338	-	-	-	-	-	-	-	1/10
175	-	-	gi|13700344	-	-	-	-	-	-	-	1/10
176	-	-	gi|13700348	-	-	-	-	-	-	-	1/10
177	-	-	gi|13700351	-	-	-	-	-	-	-	1/10
178	-	-	gi|13700352 gi|13700528 gi|13700534 gi|13700538 gi|13700552 gi|13700611 gi|13700650 gi|13700711 gi|13700716 gi|13700793 gi|13700900 gi|13701189 gi|13701659 gi|13701724 gi|13701841 gi|13702022 gi|13702141 gi|13702642	-	-	gi|14550412 gi|9955954 gi|5031915 gi|7262393	-	-	clus_2592 clus_2126 clus_1941 clus_2495 clus_854 clus_2593 clus_1765 clus_786 clus_536 clus_823 clus_2215 clus_17 clus_72 clus_941 clus_1083 clus_766 clus_211 clus_2462 clus_297 clus_32 clus_2127 clus_135 clus_63 clus_1239 clus_1653 clus_2155 clus_1617 clus_1763 clus_299 clus_173 clus_480 clus_1149 clus_742 clus_2244 clus_956 clus_1304 clus_2739 clus_21 clus_1319 clus_2656 clus_2397 clus_1167 clu…	-	3/10
179	-	-	gi|13700353	-	-	-	-	-	-	-	1/10
180	-	-	gi|13700354	-	-	-	-	-	-	-	1/10
181	-	-	gi|13700357	-	-	-	-	-	-	-	1/10
182	-	-	gi|13700358	-	-	-	-	-	-	-	1/10
183	-	-	gi|13700362	-	-	-	-	-	-	-	1/10
184	-	-	gi|13700368	-	-	-	-	-	clus_492	-	2/10
185	-	-	gi|13700369	-	-	-	-	-	clus_821	-	2/10
186	-	-	gi|13700372	-	-	-	-	-	clus_1578 clus_2488 clus_2630	-	2/10
187	-	-	gi|13700374	-	-	-	-	-	-	-	1/10
188	-	-	gi|13700375	-	-	-	-	-	-	-	1/10
189	-	-	gi|13700380 gi|13700420 gi|13700992 gi|13701460 gi|13701554	-	-	gi|927229	-	-	clus_1120 clus_1223 clus_239 clus_864 clus_316	-	3/10
190	-	-	gi|13700381	-	-	-	-	-	clus_250	-	2/10
191	-	-	gi|13700382	-	-	-	-	-	-	-	1/10
192	-	-	gi|13700383	-	-	-	-	-	clus_1843	-	2/10
193	-	-	gi|13700385	-	-	-	-	-	-	-	1/10
194	-	-	gi|13700387	-	-	-	-	-	clus_2058 clus_1036	-	2/10
195	-	-	gi|13700388	-	-	-	-	-	-	-	1/10
196	-	-	gi|13700389	-	-	-	-	-	-	-	1/10
197	-	-	gi|13700390	-	-	-	-	-	clus_2792 clus_486	-	2/10
198	-	-	gi|13700391	-	-	-	-	-	-	-	1/10
199	-	-	gi|13700392	-	-	-	-	-	clus_2602 clus_395 clus_1141	-	2/10
200	-	-	gi|13700393 gi|13700649 gi|13701011 gi|13701027 gi|13701033 gi|13701356 gi|13700644 gi|13701876 gi|13702439 gi|13701238 gi|13701486	gi|50815	-	gi|13449289 gi|4557365 gi|16418479	-	-	clus_2676 clus_2318 clus_49 clus_365 clus_663 clus_665 clus_749 clus_82 clus_404 clus_1231 clus_2793 clus_1395 clus_1594 clus_1060 clus_408 clus_447 clus_1591 clus_1535 clus_289 clus_2723 clus_1213 clus_735 clus_2305 clus_2787	-	4/10
201	-	-	gi|13700395	-	-	-	-	-	-	-	1/10
202	-	-	gi|13700396	-	-	-	-	-	-	-	1/10
203	-	-	gi|13700398 gi|13701074 gi|13701275 gi|13701858	-	-	-	-	-	clus_2010 clus_1424	-	2/10
204	-	-	gi|13700400	-	-	-	-	-	-	-	1/10
205	-	-	gi|13700402	-	-	-	-	-	-	-	1/10
206	-	-	gi|13700403 gi|13701127 gi|13701169 gi|13701856	-	-	-	-	-	clus_1006 clus_587 clus_2006 clus_1011 clus_814	-	2/10
207	-	-	gi|13700404	-	-	-	-	-	clus_64	-	2/10
208	-	-	gi|13700407 gi|13701252 gi|13701428	-	-	-	-	-	clus_373 clus_2002 clus_160 clus_815	-	2/10
209	-	-	gi|13700408 gi|13700851 gi|13702457	-	-	-	-	-	clus_2557 clus_759 clus_2597 clus_637 clus_2702 clus_184 clus_1382 clus_2292	-	2/10
210	-	-	gi|13700409	-	-	-	-	-	clus_366	-	2/10
211	-	-	gi|13700410	-	-	-	-	-	-	-	1/10
212	-	-	gi|13700411	-	-	-	-	-	-	-	1/10
213	-	-	gi|13700412	-	-	-	-	-	-	-	1/10
214	-	-	gi|13700417	-	-	-	-	-	-	-	1/10
215	-	-	gi|13700418	-	-	-	-	-	clus_1615 clus_2511	-	2/10
216	-	-	gi|13700422	-	-	-	-	-	clus_308	-	2/10
217	-	-	gi|13700423	-	-	-	-	-	-	-	1/10
218	-	-	gi|13700426	-	-	-	-	-	clus_2123	-	2/10
219	-	-	gi|13700428	-	-	-	-	-	clus_2284 clus_2028	-	2/10
220	-	-	gi|13700429	-	-	-	-	-	-	-	1/10
221	-	-	gi|13700430	-	-	-	-	-	-	-	1/10
222	-	-	gi|13700431	-	-	-	-	-	clus_1541	-	2/10
223	-	-	gi|13700432 gi|13701376	-	-	-	-	-	clus_2019 clus_1954	-	2/10
224	-	-	gi|13700433	-	-	-	-	-	clus_1567	-	2/10
225	-	-	gi|13700434	-	-	-	-	-	clus_2276	-	2/10
226	-	-	gi|13700436	-	-	-	-	-	-	-	1/10
227	-	-	gi|13700437	-	-	-	-	-	clus_1478	-	2/10
228	-	-	gi|13700440	-	-	-	-	-	-	-	1/10
229	-	-	gi|13700441	-	-	-	-	-	clus_2519	-	2/10
230	-	-	gi|13700442	gi|16924002	-	-	-	-	clus_954 clus_1345	-	3/10
231	-	-	gi|13700444	-	-	-	-	-	clus_869 clus_2324 clus_1245	-	2/10
232	-	-	gi|13700446 gi|13701546	-	-	-	-	-	clus_2654 clus_1848	-	2/10
233	-	-	gi|13700447	-	-	-	-	-	-	-	1/10
234	-	-	gi|13700448	-	-	-	-	-	-	-	1/10
235	-	-	gi|13700449	-	-	-	-	-	-	-	1/10
236	-	-	gi|13700451 gi|13700775 gi|13701129	-	-	-	-	-	clus_1956	-	2/10
237	-	-	gi|13700452	-	-	-	-	-	clus_647	-	2/10
238	-	-	gi|13700455	-	-	-	-	-	clus_1297	-	2/10
239	-	-	gi|13700457 gi|13701256	-	-	-	-	-	clus_2753 clus_325 clus_258	-	2/10
240	-	-	gi|13700458	-	-	-	-	-	-	-	1/10
241	-	-	gi|13700459	-	-	-	-	-	-	-	1/10
242	-	-	gi|13700461	-	-	-	-	-	-	-	1/10
243	-	-	gi|13700462	-	-	-	-	-	clus_1313	-	2/10
244	-	-	gi|13700463	-	-	-	-	-	-	-	1/10
245	-	-	gi|13700474	-	-	-	-	-	-	-	1/10
246	-	-	gi|13700479	-	-	-	-	-	-	-	1/10
247	-	-	gi|13700480	-	-	-	-	-	clus_740	-	2/10
248	-	-	gi|13700482	-	-	-	-	-	-	-	1/10
249	-	-	gi|13700483	-	-	-	-	-	clus_1212	-	2/10
250	-	-	gi|13700484	-	-	-	-	-	clus_2744	-	2/10
251	-	-	gi|13700488	-	-	-	-	-	-	-	1/10
252	-	-	gi|13700492 gi|13700594 gi|13701299 gi|13701581 gi|13702000	gi|6978491	-	-	-	-	clus_1253 clus_1328 clus_1473 clus_1242 clus_236 clus_122 clus_2600	-	3/10
253	-	-	gi|13700493	-	-	-	-	-	-	-	1/10
254	-	-	gi|13700494	-	-	-	-	-	-	-	1/10
255	-	-	gi|13700495	-	-	-	-	-	-	-	1/10
256	-	-	gi|13700496	-	-	-	-	-	-	-	1/10
257	-	-	gi|13700497 gi|13701986 gi|13701987 gi|13702321	-	-	-	-	-	clus_405 clus_1027 clus_1798 clus_1563 clus_1302	-	2/10
258	-	-	gi|13700499	-	-	-	-	-	clus_1204 clus_1080 clus_2795	-	2/10
259	-	-	gi|13700504 gi|13700846	-	-	-	-	-	clus_478 clus_302	-	2/10
260	-	-	gi|13700508	-	-	-	-	-	-	-	1/10
261	-	-	gi|13700512	-	-	-	-	-	-	-	1/10
262	-	-	gi|13700520	-	-	gi|6005938	-	-	-	-	2/10
263	-	-	gi|13700525	-	-	-	-	-	clus_2605	-	2/10
264	-	-	gi|13700541	-	-	-	-	-	-	-	1/10
265	-	-	gi|13700542	-	-	-	-	-	clus_688	-	2/10
266	-	-	gi|13700548	-	-	-	-	-	-	-	1/10
267	-	-	gi|13700554	-	-	-	-	-	-	-	1/10
268	-	-	gi|13700560	-	-	-	-	-	-	-	1/10
269	-	-	gi|13700561	-	-	-	-	-	-	-	1/10
270	-	-	gi|13700569	-	-	-	-	-	-	-	1/10
271	-	-	gi|13700571	-	-	-	-	-	clus_99	-	2/10
272	-	-	gi|13700573	-	-	-	-	-	-	-	1/10
273	-	-	gi|13700577 gi|13702335	-	-	-	-	-	clus_2323 clus_2622	-	2/10
274	-	-	gi|13700578	-	-	-	-	-	-	-	1/10
275	-	-	gi|13700590	-	-	-	-	-	-	-	1/10
276	-	-	gi|13700592 gi|13702130	-	-	-	-	-	clus_88	-	2/10
277	-	-	gi|13700599	-	-	-	-	-	-	-	1/10
278	-	-	gi|13700601	-	-	-	-	-	clus_320	-	2/10
279	-	-	gi|13700605 gi|13700844	-	-	-	-	-	clus_1389 clus_1292	-	2/10
280	-	-	gi|13700606	-	-	-	-	-	-	-	1/10
281	-	-	gi|13700608	-	-	-	-	-	-	-	1/10
282	-	-	gi|13700609	-	-	-	-	-	-	-	1/10
283	-	-	gi|13700610	-	-	-	-	-	-	-	1/10
284	-	-	gi|13700615	-	-	-	-	-	-	-	1/10
285	-	-	gi|13700616	-	-	-	-	-	-	-	1/10
286	-	-	gi|13700617 gi|13701691	-	-	-	-	-	clus_1953	-	2/10
287	-	-	gi|13700619	-	-	-	-	-	-	-	1/10
288	-	-	gi|13700622	-	-	-	-	-	clus_2757 clus_948	-	2/10
289	-	-	gi|13700623	-	-	-	-	-	-	-	1/10
290	-	-	gi|13700627	-	-	-	-	-	clus_295	-	2/10
291	-	-	gi|13700629	-	-	-	-	-	-	-	1/10
292	-	-	gi|13700632	-	-	-	-	-	clus_2719	-	2/10
293	-	-	gi|13700634	-	-	-	-	-	-	-	1/10
294	-	-	gi|13700639	-	-	-	-	-	-	-	1/10
295	-	-	gi|13700640 gi|13701223	-	-	-	-	-	clus_1431	-	2/10
296	-	-	gi|13700643	-	-	-	-	-	-	-	1/10
297	-	-	gi|13700645	-	-	-	-	-	-	-	1/10
298	-	-	gi|13700647	-	-	-	-	-	-	-	1/10
299	-	-	gi|13700651	-	-	-	-	-	-	-	1/10
300	-	-	gi|13700654	-	-	-	-	-	-	-	1/10
301	-	-	gi|13700656	-	-	-	-	-	clus_1075	-	2/10
302	-	-	gi|13700657	-	-	-	-	-	-	-	1/10
303	-	-	gi|13700658	-	-	-	-	-	-	-	1/10
304	-	-	gi|13700659	-	-	-	-	-	clus_1722 clus_1040	-	2/10
305	-	-	gi|13700660	-	-	-	-	-	-	-	1/10
306	-	-	gi|13700662	-	-	-	-	-	clus_1152	-	2/10
307	-	-	gi|13700664	gi|16757986	-	-	-	-	clus_732	-	3/10
308	-	-	gi|13700665	gi|12621074	-	-	-	-	-	-	2/10
309	-	-	gi|13700666	-	-	-	-	-	-	-	1/10
310	-	-	gi|13700669	-	-	-	-	-	clus_546	-	2/10
311	-	-	gi|13700670	-	-	-	-	-	-	-	1/10
312	-	-	gi|13700671	-	-	-	-	-	clus_2767	-	2/10
313	-	-	gi|13700672	-	-	-	-	-	-	-	1/10
314	-	-	gi|13700674	-	-	-	-	-	-	-	1/10
315	-	-	gi|13700675	-	-	-	-	-	-	-	1/10
316	-	-	gi|13700677	-	-	-	-	-	-	-	1/10
317	-	-	gi|13700678	-	-	-	-	-	-	-	1/10
318	-	-	gi|13700682	-	-	-	-	-	-	-	1/10
319	-	-	gi|13700683	-	-	-	-	-	-	-	1/10
320	-	-	gi|13700695	-	-	-	-	-	clus_2243	-	2/10
321	-	-	gi|13700696	-	-	-	-	-	-	-	1/10
322	-	-	gi|13700697	-	-	-	-	-	-	-	1/10
323	-	-	gi|13700699 gi|13700801	-	-	-	-	-	clus_1698	-	2/10
324	-	-	gi|13700700	-	-	-	-	-	clus_2175	-	2/10
325	-	-	gi|13700701	-	-	-	-	-	-	-	1/10
326	-	-	gi|13700702	-	-	-	-	-	-	-	1/10
327	-	-	gi|13700708	-	-	-	-	-	-	-	1/10
328	-	-	gi|13700710	-	-	-	-	-	-	-	1/10
329	-	-	gi|13700714	-	-	-	-	-	-	-	1/10
330	-	-	gi|13700717 gi|13700720	-	-	-	-	-	clus_1886	-	2/10
331	-	-	gi|13700718 gi|13701420 gi|13701511	-	-	-	-	-	clus_1412	-	2/10
332	-	-	gi|13700719	-	-	-	-	-	-	-	1/10
333	-	-	gi|13700723	-	-	-	-	-	clus_174	-	2/10
334	-	-	gi|13700727	-	-	-	-	-	clus_34 clus_521 clus_1687	-	2/10
335	-	-	gi|13700731	-	-	-	-	-	-	-	1/10
336	-	-	gi|13700732	-	-	-	-	-	clus_1156 clus_1732	-	2/10
337	-	-	gi|13700736 gi|13701528 gi|13702566	-	-	-	-	-	clus_543 clus_488 clus_1850 clus_2051 clus_577 clus_518	-	2/10
338	-	-	gi|13700738	-	-	-	-	-	-	-	1/10
339	-	-	gi|13700739	-	-	-	-	-	-	-	1/10
340	-	-	gi|13700740 gi|13701228	-	-	-	-	-	clus_1654 clus_1655 clus_1184 clus_200	-	2/10
341	-	-	gi|13700746	-	-	-	-	-	-	clus_5318 clus_2325 clus_5317	2/10
342	-	-	gi|13700757	-	-	-	-	-	-	-	1/10
343	-	-	gi|13700761 gi|13701464 gi|13701657 gi|13702561	gi|11968102	-	-	-	-	clus_2574 clus_2376 clus_1482	-	3/10
344	-	-	gi|13700762	-	-	-	-	-	clus_477	-	2/10
345	-	-	gi|13700765	-	-	-	-	-	-	-	1/10
346	-	-	gi|13700766	-	-	-	-	-	-	-	1/10
347	-	-	gi|13700769	-	-	-	-	-	-	-	1/10
348	-	-	gi|13700771 gi|13701698	-	-	-	-	-	clus_2769	-	2/10
349	-	-	gi|13700772	-	-	-	-	-	-	-	1/10
350	-	-	gi|13700784	-	-	-	-	-	-	-	1/10
351	-	-	gi|13700787	-	-	-	-	-	-	-	1/10
352	-	-	gi|13700788	-	-	-	-	-	clus_2390	-	2/10
353	-	-	gi|13700800	-	-	-	-	-	-	-	1/10
354	-	-	gi|13700804	-	-	-	-	-	-	-	1/10
355	-	-	gi|13700807	-	-	-	-	-	-	-	1/10
356	-	-	gi|13700808	-	-	-	-	-	-	-	1/10
357	-	-	gi|13700809	-	-	-	-	-	-	-	1/10
358	-	-	gi|13700815	-	-	-	-	-	-	-	1/10
359	-	-	gi|13700818	-	-	-	-	-	-	-	1/10
360	-	-	gi|13700820	-	-	-	-	-	-	-	1/10
361	-	-	gi|13700821 gi|13700982	-	-	-	-	-	clus_717	-	2/10
362	-	-	gi|13700827	-	-	-	-	-	-	-	1/10
363	-	-	gi|13700830	-	-	-	-	-	-	-	1/10
364	-	-	gi|13700842	-	-	-	-	-	-	-	1/10
365	-	-	gi|13700843	-	-	-	-	-	-	-	1/10
366	-	-	gi|13700845	-	-	-	-	-	-	-	1/10
367	-	-	gi|13700849	-	-	-	-	-	-	-	1/10
368	-	-	gi|13700854	-	-	-	-	-	-	-	1/10
369	-	-	gi|13700855	-	-	-	-	-	clus_2773	-	2/10
370	-	-	gi|13700857	-	-	-	-	-	-	-	1/10
371	-	-	gi|13700862	-	-	-	-	-	-	-	1/10
372	-	-	gi|13700865	-	-	-	-	-	clus_2749	-	2/10
373	-	-	gi|13700866 gi|13700915 gi|13701002 gi|13701325 gi|13701404 gi|13701852	-	-	gi|542750 gi|4501855	-	-	clus_2794 clus_2666 clus_1115 clus_2374 clus_1009 clus_1354 clus_1811 clus_1728	-	3/10
374	-	-	gi|13700867	-	-	-	-	-	clus_1299	-	2/10
375	-	-	gi|13700868	-	-	-	-	-	-	-	1/10
376	-	-	gi|13700869	-	-	-	-	-	-	-	1/10
377	-	-	gi|13700870 gi|13700872	-	-	-	-	-	clus_703	-	2/10
378	-	-	gi|13700871 gi|13701955	-	-	-	-	-	clus_2414 clus_417	-	2/10
379	-	-	gi|13700873 gi|13701016	-	-	-	-	-	clus_1266 clus_972 clus_2076	-	2/10
380	-	-	gi|13700874	gi|13591918	-	-	-	-	clus_2288 clus_1785 clus_2783 clus_1401	-	3/10
381	-	-	gi|13700875	-	-	-	-	-	-	-	1/10
382	-	-	gi|13700880	-	-	-	-	-	-	-	1/10
383	-	-	gi|13700881	-	-	-	-	-	-	-	1/10
384	-	-	gi|13700882	-	-	-	-	-	-	-	1/10
385	-	-	gi|13700883	-	-	-	-	-	-	-	1/10
386	-	-	gi|13700884	-	-	-	-	-	clus_2089	-	2/10
387	-	-	gi|13700885	-	-	-	-	-	clus_1438	-	2/10
388	-	-	gi|13700889	-	-	-	-	-	-	-	1/10
389	-	-	gi|13700890	-	-	-	-	-	-	-	1/10
390	-	-	gi|13700891	-	-	-	-	-	-	-	1/10
391	-	-	gi|13700892	-	-	-	-	-	clus_1853	-	2/10
392	-	-	gi|13700893	-	-	-	-	-	-	-	1/10
393	-	-	gi|13700894 gi|13701140 gi|13701315 gi|13701316 gi|13701210	gi|1729977	-	-	-	-	clus_2381 clus_2670 clus_977 clus_158	-	3/10
394	-	-	gi|13700895 gi|13701209 gi|13701314	gi|266685	-	-	-	-	clus_5	-	3/10
395	-	-	gi|13700897	-	-	-	-	-	-	-	1/10
396	-	-	gi|13700903	-	-	-	-	-	clus_2575	-	2/10
397	-	-	gi|13700904	-	-	-	-	-	-	-	1/10
398	-	-	gi|13700906	-	-	-	-	-	-	-	1/10
399	-	-	gi|13700908	-	-	-	-	-	clus_961	-	2/10
400	-	-	gi|13700912	-	-	-	-	-	-	-	1/10
401	-	-	gi|13700921	-	-	-	-	-	-	-	1/10
402	-	-	gi|13700924	-	-	-	-	-	-	-	1/10
403	-	-	gi|13700925	-	-	-	-	-	-	-	1/10
404	-	-	gi|13700937	-	-	-	-	-	-	-	1/10
405	-	-	gi|13700938	-	-	-	-	-	clus_2202 clus_532 clus_2771	-	2/10
406	-	-	gi|13700939	-	-	-	-	-	-	-	1/10
407	-	-	gi|13700940	-	-	-	-	-	-	-	1/10
408	-	-	gi|13700943	-	-	-	-	-	-	-	1/10
409	-	-	gi|13700944 gi|13701095	-	-	-	-	-	clus_1179 clus_741 clus_949	-	2/10
410	-	-	gi|13700946	-	-	-	-	-	-	-	1/10
411	-	-	gi|13700948	-	-	-	-	-	clus_508 clus_1489 clus_2634	-	2/10
412	-	-	gi|13700949	-	-	-	-	-	clus_2780	-	2/10
413	-	-	gi|13700950	-	-	-	-	-	clus_1644	-	2/10
414	-	-	gi|13700951	-	-	-	-	-	clus_2478 clus_251	-	2/10
415	-	-	gi|13700952	-	-	-	-	-	-	-	1/10
416	-	-	gi|13700954	-	-	-	-	-	-	-	1/10
417	-	-	gi|13700960	-	-	-	-	-	-	-	1/10
418	-	-	gi|13700973	-	-	-	-	-	-	-	1/10
419	-	-	gi|13700975	-	-	-	-	-	-	-	1/10
420	-	-	gi|13700976	-	-	-	-	-	-	-	1/10
421	-	-	gi|13700978	-	-	-	-	-	clus_857	-	2/10
422	-	-	gi|13700980 gi|13701248	-	-	-	-	-	clus_1643 clus_1502	-	2/10
423	-	-	gi|13700983	-	-	-	-	-	-	-	1/10
424	-	-	gi|13700984	-	-	-	-	-	-	-	1/10
425	-	-	gi|13700985	-	-	-	-	-	clus_2380 clus_2347 clus_1161	-	2/10
426	-	-	gi|13700986	-	-	-	-	-	-	-	1/10
427	-	-	gi|13700987	-	-	-	-	-	-	-	1/10
428	-	-	gi|13700988	-	-	-	-	-	-	-	1/10
429	-	-	gi|13700990	-	-	-	-	-	-	-	1/10
430	-	-	gi|13700991	-	-	-	-	-	-	-	1/10
431	-	-	gi|13700996	-	-	-	-	-	-	-	1/10
432	-	-	gi|13700997	-	-	-	-	-	-	-	1/10
433	-	-	gi|13700999 gi|13702592	-	-	-	-	-	clus_1775	-	2/10
434	-	-	gi|13701000	gi|6753676	-	-	-	-	clus_2358	-	3/10
435	-	-	gi|13701001	-	-	-	-	-	-	-	1/10
436	-	-	gi|13701003	-	-	-	-	-	-	-	1/10
437	-	-	gi|13701006	-	-	-	-	-	-	-	1/10
438	-	-	gi|13701007	-	-	-	-	-	-	-	1/10
439	-	-	gi|13701009	-	-	-	-	-	clus_789	-	2/10
440	-	-	gi|13701010	-	-	-	-	-	clus_628	-	2/10
441	-	-	gi|13701015	-	-	-	-	-	-	-	1/10
442	-	-	gi|13701017	-	-	-	-	-	clus_393	-	2/10
443	-	-	gi|13701018	-	-	-	-	-	clus_2286	-	2/10
444	-	-	gi|13701023	-	-	-	-	-	-	-	1/10
445	-	-	gi|13701025	-	-	-	-	-	-	-	1/10
446	-	-	gi|13701026	-	-	-	-	-	clus_1210	-	2/10
447	-	-	gi|13701028	-	-	-	-	-	-	-	1/10
448	-	-	gi|13701029	-	-	-	-	-	clus_1571	-	2/10
449	-	-	gi|13701030	-	-	-	-	-	clus_708	-	2/10
450	-	-	gi|13701032	-	-	-	-	-	-	-	1/10
451	-	-	gi|13701034	-	-	gi|5453591 gi|21361252	-	-	-	-	2/10
452	-	-	gi|13701035 gi|13701037	-	-	gi|4507215	-	-	clus_2747 clus_253	-	3/10
453	-	-	gi|13701036	-	-	-	-	-	-	-	1/10
454	-	-	gi|13701038	-	-	-	-	-	clus_1882 clus_67	-	2/10
455	-	-	gi|13701039	-	-	-	-	-	-	-	1/10
456	-	-	gi|13701041	-	-	-	-	-	-	-	1/10
457	-	-	gi|13701044	-	-	-	-	-	-	-	1/10
458	-	-	gi|13701045	-	-	-	-	-	clus_729 clus_1193	-	2/10
459	-	-	gi|13701046	-	-	-	-	-	-	-	1/10
460	-	-	gi|13701050 gi|13702054	-	-	-	-	-	clus_2356 clus_2331 clus_670	-	2/10
461	-	-	gi|13701051	-	-	-	-	-	-	-	1/10
462	-	-	gi|13701053	-	-	-	-	-	-	-	1/10
463	-	-	gi|13701055	-	-	-	-	-	-	-	1/10
464	-	-	gi|13701057	-	-	-	-	-	clus_2468 clus_66	-	2/10
465	-	-	gi|13701058	-	-	-	-	-	-	-	1/10
466	-	-	gi|13701059	-	-	-	-	-	clus_1447	-	2/10
467	-	-	gi|13701062	-	-	-	-	-	clus_2596	-	2/10
468	-	-	gi|13701063 gi|13701479 gi|13701416	-	-	-	-	-	clus_2680 clus_204 clus_1048 clus_925 clus_1940 clus_2671 clus_1794	-	2/10
469	-	-	gi|13701064 gi|13701253	-	-	-	-	-	clus_375	-	2/10
470	-	-	gi|13701065	-	-	-	-	-	-	-	1/10
471	-	-	gi|13701066	-	-	-	-	-	clus_112	-	2/10
472	-	-	gi|13701068	-	-	-	-	-	-	-	1/10
473	-	-	gi|13701070	-	-	-	-	-	-	-	1/10
474	-	-	gi|13701071	-	-	-	-	-	clus_1134	-	2/10
475	-	-	gi|13701072	-	-	-	-	-	clus_2222 clus_897	-	2/10
476	-	-	gi|13701075	-	-	-	-	-	-	-	1/10
477	-	-	gi|13701077	-	-	-	-	-	-	-	1/10
478	-	-	gi|13701078	-	-	-	-	-	-	-	1/10
479	-	-	gi|13701079	-	-	-	-	-	-	-	1/10
480	-	-	gi|13701081	-	-	-	-	-	-	-	1/10
481	-	-	gi|13701083	-	-	-	-	-	-	-	1/10
482	-	-	gi|13701084	-	-	-	-	-	-	-	1/10
483	-	-	gi|13701085	-	-	-	-	-	clus_1838	-	2/10
484	-	-	gi|13701086	-	-	-	-	-	-	-	1/10
485	-	-	gi|13701088	-	-	-	-	-	-	-	1/10
486	-	-	gi|13701089	-	-	-	-	-	-	-	1/10
487	-	-	gi|13701090	-	-	-	-	-	-	-	1/10
488	-	-	gi|13701091	-	-	-	-	-	-	-	1/10
489	-	-	gi|13701092 gi|13701374	-	-	-	-	-	clus_2640	-	2/10
490	-	-	gi|13701096	-	-	gi|13878584	-	-	clus_245	-	3/10
491	-	-	gi|13701097	-	-	-	-	-	-	-	1/10
492	-	-	gi|13701100	-	-	-	-	-	clus_2147	-	2/10
493	-	-	gi|13701101	-	-	-	-	-	-	-	1/10
494	-	-	gi|13701105	-	-	-	-	-	-	-	1/10
495	-	-	gi|13701107	-	-	-	-	-	-	-	1/10
496	-	-	gi|13701108	-	-	-	-	-	clus_671	-	2/10
497	-	-	gi|13701109	-	-	-	-	-	-	-	1/10
498	-	-	gi|13701110	-	-	-	-	-	-	-	1/10
499	-	-	gi|13701114	-	-	-	-	-	-	-	1/10
500	-	-	gi|13701115	-	-	-	-	-	-	-	1/10
501	-	-	gi|13701126	-	-	-	-	-	-	-	1/10
502	-	-	gi|13701128	-	-	-	-	-	-	-	1/10
503	-	-	gi|13701130	-	-	-	-	-	-	-	1/10
504	-	-	gi|13701131	-	-	-	-	-	-	-	1/10
505	-	-	gi|13701132	gi|6978607	-	-	-	-	clus_1570 clus_203	-	3/10
506	-	-	gi|13701137	-	-	-	-	-	-	-	1/10
507	-	-	gi|13701139	-	-	-	-	-	-	-	1/10
508	-	-	gi|13701141	-	-	-	-	-	clus_1240	-	2/10
509	-	-	gi|13701143	-	-	-	-	-	-	-	1/10
510	-	-	gi|13701144	-	-	-	-	-	-	-	1/10
511	-	-	gi|13701146	-	-	-	-	-	-	-	1/10
512	-	-	gi|13701147 gi|13701854 gi|13701855	gi|13242312	-	-	-	-	clus_2189 clus_832 clus_829	clus_1647 clus_5291 clus_1675 clus_1658	4/10
513	-	-	gi|13701148	-	-	-	-	-	clus_1991	-	2/10
514	-	-	gi|13701149	-	-	-	-	-	-	-	1/10
515	-	-	gi|13701157	-	-	-	-	-	-	-	1/10
516	-	-	gi|13701158	-	-	-	-	-	-	-	1/10
517	-	-	gi|13701159	-	-	-	-	-	-	-	1/10
518	-	-	gi|13701162	-	-	-	-	-	-	-	1/10
519	-	-	gi|13701163	-	-	-	-	-	-	-	1/10
520	-	-	gi|13701170	-	-	-	-	-	clus_1938	-	2/10
521	-	-	gi|13701171 gi|13701172 gi|13702062	-	-	-	-	-	clus_1952	-	2/10
522	-	-	gi|13701175	-	-	-	-	-	-	-	1/10
523	-	-	gi|13701181	-	-	-	-	-	-	-	1/10
524	-	-	gi|13701188	-	-	-	-	-	-	-	1/10
525	-	-	gi|13701191	-	-	-	-	-	-	-	1/10
526	-	-	gi|13701193	-	-	-	-	-	-	-	1/10
527	-	-	gi|13701194 gi|13702505	-	-	-	-	-	clus_1809 clus_552	-	2/10
528	-	-	gi|13701195	-	-	-	-	-	-	-	1/10
529	-	-	gi|13701196	-	-	-	-	-	-	-	1/10
530	-	-	gi|13701197	-	-	-	-	-	-	-	1/10
531	-	-	gi|13701199	-	-	-	-	-	-	-	1/10
532	-	-	gi|13701201	-	-	-	-	-	clus_376	-	2/10
533	-	-	gi|13701203	-	-	-	-	-	clus_783	-	2/10
534	-	-	gi|13701205	-	-	-	-	-	-	-	1/10
535	-	-	gi|13701207	-	-	-	-	-	-	-	1/10
536	-	-	gi|13701208	-	-	-	-	-	-	-	1/10
537	-	-	gi|13701216	-	-	-	-	-	-	-	1/10
538	-	-	gi|13701217	-	-	-	-	-	-	-	1/10
539	-	-	gi|13701219	-	-	-	-	-	-	-	1/10
540	-	-	gi|13701220	-	-	-	-	-	-	-	1/10
541	-	-	gi|13701221	-	-	-	-	-	-	-	1/10
542	-	-	gi|13701222	-	-	-	-	-	-	-	1/10
543	-	-	gi|13701224	-	-	-	-	-	-	-	1/10
544	-	-	gi|13701225	-	-	-	-	-	clus_970	-	2/10
545	-	-	gi|13701226	-	-	-	-	-	-	-	1/10
546	-	-	gi|13701236	-	-	-	-	-	-	-	1/10
547	-	-	gi|13701237 gi|13701504	-	-	-	-	-	clus_1992 clus_2354	-	2/10
548	-	-	gi|13701239	-	-	-	-	-	-	-	1/10
549	-	-	gi|13701242	-	-	-	-	-	-	-	1/10
550	-	-	gi|13701244	-	-	-	-	-	-	-	1/10
551	-	-	gi|13701251	-	-	-	-	-	clus_1683	-	2/10
552	-	-	gi|13701254	-	-	-	-	-	clus_2012	-	2/10
553	-	-	gi|13701255	-	-	-	-	-	clus_1464 clus_1846	-	2/10
554	-	-	gi|13701257	-	-	-	-	-	-	-	1/10
555	-	-	gi|13701259	-	-	-	-	-	-	-	1/10
556	-	-	gi|13701262	-	-	-	-	-	-	-	1/10
557	-	-	gi|13701263	-	-	-	-	-	clus_1145	-	2/10
558	-	-	gi|13701265	-	-	-	-	-	-	-	1/10
559	-	-	gi|13701268	gi|127984	-	-	-	-	clus_593	-	3/10
560	-	-	gi|13701269 gi|13701320	-	-	-	-	-	clus_1628 clus_993 clus_528 clus_2603	-	2/10
561	-	-	gi|13701270	-	-	-	-	-	clus_2633 clus_1418 clus_887	-	2/10
562	-	-	gi|13701271	-	-	-	-	-	-	-	1/10
563	-	-	gi|13701272	-	-	-	-	-	clus_2550	-	2/10
564	-	-	gi|13701273	-	-	-	-	-	-	-	1/10
565	-	-	gi|13701277	-	-	-	-	-	-	-	1/10
566	-	-	gi|13701278	-	-	-	-	-	-	-	1/10
567	-	-	gi|13701280	-	-	-	-	-	-	-	1/10
568	-	-	gi|13701283	-	-	-	-	-	-	-	1/10
569	-	-	gi|13701285	-	-	-	-	-	-	-	1/10
570	-	-	gi|13701287	-	-	-	-	-	-	-	1/10
571	-	-	gi|13701288	-	-	-	-	-	-	-	1/10
572	-	-	gi|13701289	-	-	-	-	-	-	-	1/10
573	-	-	gi|13701292 gi|13701549	-	-	-	-	-	clus_1624 clus_1229	-	2/10
574	-	-	gi|13701297 gi|13701352 gi|13701654	-	-	-	-	-	clus_1708 clus_1188	-	2/10
575	-	-	gi|13701302	gi|20913941	-	-	-	-	clus_1177	-	3/10
576	-	-	gi|13701303	-	-	-	-	-	-	-	1/10
577	-	-	gi|13701304	-	-	-	-	-	-	-	1/10
578	-	-	gi|13701305	-	-	-	-	-	clus_2660	-	2/10
579	-	-	gi|13701306	-	-	-	-	-	clus_2021	-	2/10
580	-	-	gi|13701308	-	-	-	-	-	-	-	1/10
581	-	-	gi|13701310	-	-	-	-	-	clus_2306 clus_474 clus_103	-	2/10
582	-	-	gi|13701311 gi|13701547 gi|13701801	-	-	-	-	-	clus_284 clus_1711 clus_1466 clus_555	-	2/10
583	-	-	gi|13701313	-	-	-	-	-	-	-	1/10
584	-	-	gi|13701318	-	-	-	-	-	-	-	1/10
585	-	-	gi|13701319	-	-	-	-	-	-	-	1/10
586	-	-	gi|13701321	-	-	-	-	-	-	-	1/10
587	-	-	gi|13701322	-	-	-	-	-	clus_2185 clus_129	-	2/10
588	-	-	gi|13701323	-	-	-	-	-	-	-	1/10
589	-	-	gi|13701324	-	-	-	-	-	-	-	1/10
590	-	-	gi|13701326	-	-	-	-	-	-	-	1/10
591	-	-	gi|13701327	-	-	-	-	-	-	-	1/10
592	-	-	gi|13701328 gi|13701503	-	-	-	-	-	clus_1445	-	2/10
593	-	-	gi|13701329	-	-	-	-	-	-	-	1/10
594	-	-	gi|13701331	-	-	-	-	-	-	-	1/10
595	-	-	gi|13701333	-	-	-	-	-	-	-	1/10
596	-	-	gi|13701334	-	-	-	-	-	-	-	1/10
597	-	-	gi|13701335	-	-	-	-	-	clus_1855 clus_610	-	2/10
598	-	-	gi|13701343	-	-	-	-	-	-	-	1/10
599	-	-	gi|13701345	-	-	-	-	-	-	-	1/10
600	-	-	gi|13701347	-	-	-	-	-	-	-	1/10
601	-	-	gi|13701350	-	-	-	-	-	-	-	1/10
602	-	-	gi|13701351	-	-	-	-	-	-	-	1/10
603	-	-	gi|13701355	-	-	-	-	-	clus_228	-	2/10
604	-	-	gi|13701357	-	-	-	-	-	-	-	1/10
605	-	-	gi|13701358	-	-	-	-	-	-	-	1/10
606	-	-	gi|13701359	-	-	-	-	-	-	-	1/10
607	-	-	gi|13701360	-	-	-	-	-	-	-	1/10
608	-	-	gi|13701361	-	-	-	-	-	clus_1967	-	2/10
609	-	-	gi|13701363	-	-	-	-	-	-	-	1/10
610	-	-	gi|13701366	-	-	-	-	-	-	-	1/10
611	-	-	gi|13701368	-	-	-	-	-	-	-	1/10
612	-	-	gi|13701369	-	-	-	-	-	clus_2710 clus_233	-	2/10
613	-	-	gi|13701370	-	-	-	-	-	-	-	1/10
614	-	-	gi|13701371	-	-	-	-	-	-	-	1/10
615	-	-	gi|13701372	-	-	-	-	-	-	-	1/10
616	-	-	gi|13701373	-	-	-	-	-	-	-	1/10
617	-	-	gi|13701377	-	-	-	-	-	clus_1460 clus_2369 clus_985	-	2/10
618	-	-	gi|13701379	-	-	-	-	-	-	-	1/10
619	-	-	gi|13701381	-	-	-	-	-	-	-	1/10
620	-	-	gi|13701384	-	-	-	-	-	-	-	1/10
621	-	-	gi|13701387	-	-	-	-	-	-	-	1/10
622	-	-	gi|13701390	-	-	-	-	-	-	-	1/10
623	-	-	gi|13701391	-	-	-	-	-	-	-	1/10
624	-	-	gi|13701392	-	-	-	-	-	-	-	1/10
625	-	-	gi|13701393	-	-	-	-	-	-	-	1/10
626	-	-	gi|13701394	-	-	-	-	-	clus_170	-	2/10
627	-	-	gi|13701397	-	-	-	-	-	-	-	1/10
628	-	-	gi|13701403	-	-	-	-	-	-	-	1/10
629	-	-	gi|13701405	-	-	-	-	-	-	-	1/10
630	-	-	gi|13701408	-	-	-	-	-	-	-	1/10
631	-	-	gi|13701409	-	-	-	-	-	-	-	1/10
632	-	-	gi|13701410 gi|13701411	-	-	-	-	-	clus_1022	-	2/10
633	-	-	gi|13701412	-	-	-	-	-	-	-	1/10
634	-	-	gi|13701413	-	-	-	-	-	-	-	1/10
635	-	-	gi|13701414	-	-	-	-	-	clus_1228	-	2/10
636	-	-	gi|13701415	-	-	-	-	-	-	-	1/10
637	-	-	gi|13701417	-	-	-	-	-	clus_2581 clus_2471 clus_792	-	2/10
638	-	-	gi|13701419	-	-	-	-	-	clus_309 clus_1073	-	2/10
639	-	-	gi|13701421	-	-	-	-	-	clus_2144	-	2/10
640	-	-	gi|13701422	-	-	-	-	-	-	-	1/10
641	-	-	gi|13701423	-	-	-	-	-	-	-	1/10
642	-	-	gi|13701424	-	-	-	-	-	clus_1325 clus_2558 clus_2540 clus_1527 clus_223	-	2/10
643	-	-	gi|13701429	-	-	-	-	-	-	-	1/10
644	-	-	gi|13701431	-	-	-	-	-	-	-	1/10
645	-	-	gi|13701432	-	-	-	-	-	clus_560	-	2/10
646	-	-	gi|13701434	-	-	-	-	-	-	-	1/10
647	-	-	gi|13701435	-	-	-	-	-	clus_191	-	2/10
648	-	-	gi|13701437	-	-	-	-	-	-	-	1/10
649	-	-	gi|13701438	-	-	-	-	-	-	-	1/10
650	-	-	gi|13701440	-	-	-	-	-	-	-	1/10
651	-	-	gi|13701441	-	-	-	-	-	-	-	1/10
652	-	-	gi|13701443	-	-	-	-	-	-	-	1/10
653	-	-	gi|13701445	-	-	-	-	-	-	-	1/10
654	-	-	gi|13701447	-	-	-	-	-	-	-	1/10
655	-	-	gi|13701456	-	-	-	-	-	-	-	1/10
656	-	-	gi|13701459	-	-	-	-	-	-	-	1/10
657	-	-	gi|13701465	-	-	-	-	-	clus_221	-	2/10
658	-	-	gi|13701467	-	-	-	-	-	-	-	1/10
659	-	-	gi|13701472	-	-	-	-	-	-	-	1/10
660	-	-	gi|13701474	-	-	-	-	-	-	-	1/10
661	-	-	gi|13701475	-	-	-	-	-	-	-	1/10
662	-	-	gi|13701476	-	-	-	-	-	-	-	1/10
663	-	-	gi|13701477	-	-	-	-	-	-	-	1/10
664	-	-	gi|13701484	-	-	-	-	-	-	-	1/10
665	-	-	gi|13701485	-	-	-	-	-	-	-	1/10
666	-	-	gi|13701491	-	-	-	-	-	clus_2682	-	2/10
667	-	-	gi|13701492	-	-	-	-	-	-	-	1/10
668	-	-	gi|13701494	-	-	-	-	-	-	-	1/10
669	-	-	gi|13701495	-	-	-	-	-	-	-	1/10
670	-	-	gi|13701496	-	-	-	-	-	clus_2137 clus_2552	-	2/10
671	-	-	gi|13701497	-	-	-	-	-	clus_2360 clus_2103	-	2/10
672	-	-	gi|13701499	-	-	-	-	-	-	-	1/10
673	-	-	gi|13701501 gi|13701505	-	-	-	-	-	clus_58 clus_342 clus_2489	-	2/10
674	-	-	gi|13701506	-	-	-	-	-	-	-	1/10
675	-	-	gi|13701507	-	-	-	-	-	-	-	1/10
676	-	-	gi|13701510	-	-	-	-	-	-	-	1/10
677	-	-	gi|13701512	-	-	-	-	-	-	-	1/10
678	-	-	gi|13701514	-	-	-	-	-	-	-	1/10
679	-	-	gi|13701518	-	-	-	-	-	-	-	1/10
680	-	-	gi|13701520	-	-	-	-	-	-	-	1/10
681	-	-	gi|13701521	-	-	-	-	-	-	-	1/10
682	-	-	gi|13701522	-	-	-	-	-	clus_126	-	2/10
683	-	-	gi|13701524	-	-	-	-	-	-	-	1/10
684	-	-	gi|13701527	-	-	-	-	-	-	-	1/10
685	-	-	gi|13701531	-	-	-	-	-	clus_2319 clus_1262	-	2/10
686	-	-	gi|13701532	-	-	-	-	-	-	-	1/10
687	-	-	gi|13701533	-	-	-	-	-	-	-	1/10
688	-	-	gi|13701534	-	-	-	-	-	-	-	1/10
689	-	-	gi|13701535 gi|13701877	-	-	-	-	-	clus_1829	-	2/10
690	-	-	gi|13701537	-	-	-	-	-	-	-	1/10
691	-	-	gi|13701538	-	-	-	-	-	-	-	1/10
692	-	-	gi|13701540	-	-	-	-	-	-	-	1/10
693	-	-	gi|13701543	-	-	-	-	-	-	-	1/10
694	-	-	gi|13701548	-	-	-	-	-	-	-	1/10
695	-	-	gi|13701553	-	-	-	-	-	clus_2426 clus_2770 clus_816 clus_2440	-	2/10
696	-	-	gi|13701556	-	-	-	-	-	-	-	1/10
697	-	-	gi|13701558	-	-	-	-	-	-	-	1/10
698	-	-	gi|13701559	-	-	-	-	-	-	-	1/10
699	-	-	gi|13701561	-	-	-	-	-	-	-	1/10
700	-	-	gi|13701564	-	-	-	-	-	clus_950 clus_626	-	2/10
701	-	-	gi|13701568	-	-	-	-	-	-	-	1/10
702	-	-	gi|13701574	-	-	-	-	-	-	-	1/10
703	-	-	gi|13701582	-	-	-	-	-	-	-	1/10
704	-	-	gi|13701583	-	-	-	-	-	-	-	1/10
705	-	-	gi|13701584	-	-	-	-	-	clus_2734	-	2/10
706	-	-	gi|13701587	-	-	-	-	-	-	-	1/10
707	-	-	gi|13701589	-	-	-	-	-	clus_484	-	2/10
708	-	-	gi|13701600	-	-	-	-	-	-	-	1/10
709	-	-	gi|13701619	-	-	-	-	-	-	-	1/10
710	-	-	gi|13701624	-	-	-	-	-	-	-	1/10
711	-	-	gi|13701625	-	-	-	-	-	clus_1296	-	2/10
712	-	-	gi|13701626	-	-	-	-	-	clus_1270	-	2/10
713	-	-	gi|13701627	-	-	-	-	-	-	-	1/10
714	-	-	gi|13701628	-	-	-	-	-	-	-	1/10
715	-	-	gi|13701631	-	-	-	-	-	-	-	1/10
716	-	-	gi|13701632	-	-	-	-	-	-	-	1/10
717	-	-	gi|13701634	-	-	-	-	-	-	-	1/10
718	-	-	gi|13701635	-	-	-	-	-	-	-	1/10
719	-	-	gi|13701636	-	-	-	-	-	-	-	1/10
720	-	-	gi|13701637	-	-	-	-	-	-	-	1/10
721	-	-	gi|13701638	-	-	-	-	-	-	-	1/10
722	-	-	gi|13701640	-	-	-	-	-	-	-	1/10
723	-	-	gi|13701643	-	-	-	-	-	-	-	1/10
724	-	-	gi|13701644	-	-	-	-	-	-	-	1/10
725	-	-	gi|13701646	-	-	-	-	-	-	-	1/10
726	-	-	gi|13701647	-	-	-	-	-	clus_304	-	2/10
727	-	-	gi|13701660	-	-	-	-	-	-	-	1/10
728	-	-	gi|13701661	-	-	-	-	-	clus_2064 clus_664	-	2/10
729	-	-	gi|13701665	-	-	-	-	-	-	-	1/10
730	-	-	gi|13701666	-	-	-	-	-	-	-	1/10
731	-	-	gi|13701668	-	-	-	-	-	-	-	1/10
732	-	-	gi|13701669	-	-	-	-	-	-	-	1/10
733	-	-	gi|13701671	-	-	-	-	-	-	-	1/10
734	-	-	gi|13701672	-	-	-	-	-	-	-	1/10
735	-	-	gi|13701673	-	-	-	-	-	clus_2714	-	2/10
736	-	-	gi|13701674	-	-	-	-	-	-	-	1/10
737	-	-	gi|13701676	-	-	-	-	-	-	-	1/10
738	-	-	gi|13701684	-	-	-	-	-	-	-	1/10
739	-	-	gi|13701685	-	-	-	-	-	clus_2219	-	2/10
740	-	-	gi|13701686	-	-	-	-	-	clus_2627	-	2/10
741	-	-	gi|13701690	-	-	-	-	-	-	-	1/10
742	-	-	gi|13701692	-	-	-	-	-	clus_1888	-	2/10
743	-	-	gi|13701693	-	-	-	-	-	-	-	1/10
744	-	-	gi|13701694	-	-	-	-	-	clus_79	-	2/10
745	-	-	gi|13701696	-	-	-	-	-	-	-	1/10
746	-	-	gi|13701697	-	-	-	-	-	clus_2393	-	2/10
747	-	-	gi|13701700	-	-	-	-	-	-	-	1/10
748	-	-	gi|13701701	-	-	-	-	-	clus_70	-	2/10
749	-	-	gi|13701705	-	-	-	-	-	-	-	1/10
750	-	-	gi|13701706	-	-	-	-	-	-	-	1/10
751	-	-	gi|13701711	-	-	-	-	-	clus_134	-	2/10
752	-	-	gi|13701712	-	-	-	-	-	-	-	1/10
753	-	-	gi|13701714	-	-	-	-	-	-	-	1/10
754	-	-	gi|13701717	-	-	-	-	-	-	-	1/10
755	-	-	gi|13701722	-	-	-	-	-	-	-	1/10
756	-	-	gi|13701729	gi|91997	-	-	-	-	clus_1925 clus_410	-	3/10
757	-	-	gi|13701803	-	-	-	-	-	-	-	1/10
758	-	-	gi|13701824	-	-	-	-	-	clus_2668 clus_1373	-	2/10
759	-	-	gi|13701827	-	-	-	-	-	-	-	1/10
760	-	-	gi|13701828	-	-	-	-	-	-	-	1/10
761	-	-	gi|13701833	-	-	-	-	-	-	-	1/10
762	-	-	gi|13701834	-	-	-	-	-	clus_1510	-	2/10
763	-	-	gi|13701835	-	-	-	-	-	-	-	1/10
764	-	-	gi|13701840	-	-	-	-	-	-	-	1/10
765	-	-	gi|13701844	-	-	-	-	-	-	-	1/10
766	-	-	gi|13701846	-	-	-	-	-	clus_2325	-	2/10
767	-	-	gi|13701848	-	-	-	-	-	-	-	1/10
768	-	-	gi|13701849	-	-	-	-	-	-	-	1/10
769	-	-	gi|13701850	-	-	-	-	-	-	-	1/10
770	-	-	gi|13701851	-	-	-	-	-	clus_114	-	2/10
771	-	-	gi|13701859	-	-	-	-	-	-	-	1/10
772	-	-	gi|13701860	-	-	-	-	-	clus_1132	-	2/10
773	-	-	gi|13701861	-	-	-	-	-	clus_1372 clus_1254	-	2/10
774	-	-	gi|13701862	-	-	-	-	-	-	-	1/10
775	-	-	gi|13701863	-	-	-	-	-	-	-	1/10
776	-	-	gi|13701865	-	-	-	-	-	-	-	1/10
777	-	-	gi|13701878	-	-	-	-	-	-	-	1/10
778	-	-	gi|13701885	-	-	-	-	-	-	-	1/10
779	-	-	gi|13701886	-	-	-	-	-	clus_399 clus_172	-	2/10
780	-	-	gi|13701887	-	-	-	-	-	-	-	1/10
781	-	-	gi|13701889	-	-	-	-	-	-	-	1/10
782	-	-	gi|13701890	-	-	-	-	-	-	-	1/10
783	-	-	gi|13701892	-	-	-	-	-	-	-	1/10
784	-	-	gi|13701893	-	-	-	-	-	-	-	1/10
785	-	-	gi|13701894 gi|13701918	-	-	-	-	-	clus_2589 clus_935	-	2/10
786	-	-	gi|13701896	-	-	-	-	-	-	-	1/10
787	-	-	gi|13701897 gi|13701899 gi|13701915	gi|92350 gi|114523	-	-	-	-	clus_2717 clus_1081 clus_246 clus_944 clus_2117 clus_1632	clus_5464 clus_5521 clus_5327 clus_2391 clus_2492	4/10
788	-	-	gi|13701898	-	-	-	-	-	clus_1525	-	2/10
789	-	-	gi|13701900	-	-	-	-	-	-	-	1/10
790	-	-	gi|13701901	-	-	-	-	-	-	-	1/10
791	-	-	gi|13701906	-	-	-	-	-	clus_226 clus_2256	-	2/10
792	-	-	gi|13701907	-	-	-	-	-	-	-	1/10
793	-	-	gi|13701912	-	-	-	-	-	-	-	1/10
794	-	-	gi|13701913	-	-	-	-	-	clus_2460	-	2/10
795	-	-	gi|13701914	-	-	-	-	-	-	-	1/10
796	-	-	gi|13701917	-	-	-	-	-	clus_726	-	2/10
797	-	-	gi|13701919	-	-	-	-	-	-	-	1/10
798	-	-	gi|13701921	-	-	-	-	-	-	-	1/10
799	-	-	gi|13701922	-	-	-	-	-	-	-	1/10
800	-	-	gi|13701923	-	-	-	-	-	-	-	1/10
801	-	-	gi|13701924	-	-	-	-	-	-	-	1/10
802	-	-	gi|13701925	-	-	-	-	-	-	-	1/10
803	-	-	gi|13701926	-	-	-	-	-	-	-	1/10
804	-	-	gi|13701927	-	-	-	-	-	-	-	1/10
805	-	-	gi|13701928	-	-	-	-	-	-	-	1/10
806	-	-	gi|13701930	-	-	-	-	-	clus_224	-	2/10
807	-	-	gi|13701931	-	-	-	-	-	-	-	1/10
808	-	-	gi|13701932	-	-	-	-	-	clus_65	-	2/10
809	-	-	gi|13701933	-	-	-	-	-	-	-	1/10
810	-	-	gi|13701935	-	-	-	-	-	-	-	1/10
811	-	-	gi|13701937	-	-	-	-	-	-	-	1/10
812	-	-	gi|13701938	-	-	-	-	-	-	-	1/10
813	-	-	gi|13701947	-	-	-	-	-	-	-	1/10
814	-	-	gi|13701948	-	-	-	-	-	-	-	1/10
815	-	-	gi|13701959	-	-	-	-	-	clus_1236 clus_1301 clus_1096 clus_1282	-	2/10
816	-	-	gi|13701960	-	-	-	-	-	-	-	1/10
817	-	-	gi|13701961	-	-	-	-	-	-	-	1/10
818	-	-	gi|13701962	-	-	-	-	-	-	-	1/10
819	-	-	gi|13701963	-	-	-	-	-	-	-	1/10
820	-	-	gi|13701964	-	-	-	-	-	-	-	1/10
821	-	-	gi|13701965	-	-	-	-	-	-	-	1/10
822	-	-	gi|13701971	-	-	-	-	-	-	-	1/10
823	-	-	gi|13701973	-	-	-	-	-	-	-	1/10
824	-	-	gi|13701977	-	-	-	-	-	-	-	1/10
825	-	-	gi|13701979	-	-	-	-	-	-	-	1/10
826	-	-	gi|13701981	-	-	-	-	-	-	-	1/10
827	-	-	gi|13701982	-	-	-	-	-	-	-	1/10
828	-	-	gi|13701984	-	-	-	-	-	-	-	1/10
829	-	-	gi|13701989	-	-	-	-	-	-	-	1/10
830	-	-	gi|13702004	-	-	-	-	-	-	-	1/10
831	-	-	gi|13702007	-	-	-	-	-	-	-	1/10
832	-	-	gi|13702017	-	-	-	-	-	-	-	1/10
833	-	-	gi|13702018	-	-	-	-	-	-	-	1/10
834	-	-	gi|13702023	-	-	-	-	-	-	-	1/10
835	-	-	gi|13702024	-	-	-	-	-	clus_2662	-	2/10
836	-	-	gi|13702025	-	-	-	-	-	-	-	1/10
837	-	-	gi|13702026	-	-	-	-	-	-	-	1/10
838	-	-	gi|13702028	-	-	-	-	-	-	-	1/10
839	-	-	gi|13702029	-	-	-	-	-	clus_644 clus_2250 clus_1564	-	2/10
840	-	-	gi|13702031	-	-	-	-	-	-	-	1/10
841	-	-	gi|13702032	-	-	-	-	-	-	-	1/10
842	-	-	gi|13702033	-	-	-	-	-	clus_1813	-	2/10
843	-	-	gi|13702034	-	-	-	-	-	-	-	1/10
844	-	-	gi|13702035	-	-	-	-	-	-	-	1/10
845	-	-	gi|13702036	-	-	-	-	-	clus_2584 clus_7	-	2/10
846	-	-	gi|13702038	-	-	-	-	-	-	-	1/10
847	-	-	gi|13702039	-	-	-	-	-	clus_1691	-	2/10
848	-	-	gi|13702040	-	-	-	-	-	clus_2766	-	2/10
849	-	-	gi|13702041	-	-	-	-	-	-	-	1/10
850	-	-	gi|13702042	-	-	-	-	-	-	-	1/10
851	-	-	gi|13702043	-	-	-	-	-	clus_968	-	2/10
852	-	-	gi|13702044	-	-	-	-	-	-	-	1/10
853	-	-	gi|13702045	-	-	-	-	-	clus_690	-	2/10
854	-	-	gi|13702046	-	-	-	-	-	clus_2746	-	2/10
855	-	-	gi|13702047	-	-	-	-	-	clus_2239 clus_1347 clus_1452	-	2/10
856	-	-	gi|13702048	-	-	-	-	-	-	-	1/10
857	-	-	gi|13702049	-	-	-	-	-	-	-	1/10
858	-	-	gi|13702050	-	-	-	-	-	-	-	1/10
859	-	-	gi|13702051	-	-	-	-	-	-	-	1/10
860	-	-	gi|13702059	-	-	-	-	-	-	-	1/10
861	-	-	gi|13702061	-	-	-	-	-	-	-	1/10
862	-	-	gi|13702064	-	-	-	-	-	-	-	1/10
863	-	-	gi|13702068	-	-	-	-	-	clus_1326	-	2/10
864	-	-	gi|13702069	-	-	-	-	-	-	-	1/10
865	-	-	gi|13702070	-	-	-	-	-	-	-	1/10
866	-	-	gi|13702071	-	-	-	-	-	clus_769 clus_1650	-	2/10
867	-	-	gi|13702072	-	-	-	-	-	-	-	1/10
868	-	-	gi|13702073	-	-	-	-	-	-	-	1/10
869	-	-	gi|13702074	-	-	-	-	-	clus_78	-	2/10
870	-	-	gi|13702075	-	-	-	-	-	-	-	1/10
871	-	-	gi|13702079	-	-	-	-	-	clus_1666	-	2/10
872	-	-	gi|13702083	-	-	-	-	-	-	-	1/10
873	-	-	gi|13702084	-	-	-	-	-	-	-	1/10
874	-	-	gi|13702090	-	-	-	-	-	-	-	1/10
875	-	-	gi|13702091	-	-	-	-	-	-	-	1/10
876	-	-	gi|13702092	-	-	-	-	-	-	-	1/10
877	-	-	gi|13702093	-	-	-	-	-	-	-	1/10
878	-	-	gi|13702095	-	-	-	-	-	-	-	1/10
879	-	-	gi|13702096	-	-	-	-	-	-	-	1/10
880	-	-	gi|13702099	-	-	-	-	-	-	-	1/10
881	-	-	gi|13702102	-	-	-	-	-	-	-	1/10
882	-	-	gi|13702104	-	-	-	-	-	-	-	1/10
883	-	-	gi|13702108	-	-	-	-	-	-	-	1/10
884	-	-	gi|13702109	-	-	-	-	-	clus_292 clus_131	-	2/10
885	-	-	gi|13702110	-	-	-	-	-	-	-	1/10
886	-	-	gi|13702112	-	-	-	-	-	clus_838	-	2/10
887	-	-	gi|13702120	-	-	-	-	-	clus_1285 clus_1641 clus_185	-	2/10
888	-	-	gi|13702122	-	-	-	-	-	-	-	1/10
889	-	-	gi|13702125	-	-	-	-	-	-	-	1/10
890	-	-	gi|13702129	-	-	-	-	-	-	-	1/10
891	-	-	gi|13702131	-	-	-	-	-	-	-	1/10
892	-	-	gi|13702134	-	-	-	-	-	-	-	1/10
893	-	-	gi|13702137	-	-	-	-	-	clus_938	-	2/10
894	-	-	gi|13702138	-	-	-	-	-	-	-	1/10
895	-	-	gi|13702142	-	-	-	-	-	-	-	1/10
896	-	-	gi|13702297	-	-	-	-	-	-	-	1/10
897	-	-	gi|13702300	-	-	-	-	-	-	-	1/10
898	-	-	gi|13702301	-	-	-	-	-	clus_1077	-	2/10
899	-	-	gi|13702308	-	-	-	-	-	-	-	1/10
900	-	-	gi|13702316	-	-	-	-	-	-	-	1/10
901	-	-	gi|13702317	-	-	-	-	-	-	-	1/10
902	-	-	gi|13702318	-	-	-	-	-	-	-	1/10
903	-	-	gi|13702319	-	-	-	-	-	-	-	1/10
904	-	-	gi|13702320	-	-	-	-	-	-	-	1/10
905	-	-	gi|13702331	-	-	-	-	-	-	-	1/10
906	-	-	gi|13702334	-	-	-	-	-	-	-	1/10
907	-	-	gi|13702345	-	-	-	-	-	clus_837	-	2/10
908	-	-	gi|13702346	-	-	-	-	-	-	-	1/10
909	-	-	gi|13702351	-	-	-	-	-	-	-	1/10
910	-	-	gi|13702355	-	-	-	-	-	-	-	1/10
911	-	-	gi|13702358	-	-	-	-	-	-	-	1/10
912	-	-	gi|13702363	-	-	gi|4557631	-	-	clus_2675 clus_2001 clus_1045 clus_797	-	3/10
913	-	-	gi|13702365	gi|8248819	-	-	-	-	-	-	2/10
914	-	-	gi|13702381	-	-	-	-	-	clus_2785	-	2/10
915	-	-	gi|13702382	-	-	-	-	-	-	-	1/10
916	-	-	gi|13702392	-	-	-	-	-	-	-	1/10
917	-	-	gi|13702399	-	-	-	-	-	-	-	1/10
918	-	-	gi|13702424	-	-	-	-	-	clus_345 clus_1454	-	2/10
919	-	-	gi|13702431	-	-	-	-	-	-	-	1/10
920	-	-	gi|13702435	-	-	-	-	-	-	-	1/10
921	-	-	gi|13702441	-	-	-	-	-	clus_1056	-	2/10
922	-	-	gi|13702450	-	-	-	-	-	-	-	1/10
923	-	-	gi|13702459	-	-	-	-	-	-	-	1/10
924	-	-	gi|13702460	-	-	-	-	-	-	-	1/10
925	-	-	gi|13702466	-	-	-	-	-	-	-	1/10
926	-	-	gi|13702469	-	-	-	-	-	-	-	1/10
927	-	-	gi|13702473	-	-	-	-	-	-	-	1/10
928	-	-	gi|13702478	-	-	-	-	-	-	-	1/10
929	-	-	gi|13702487	-	-	-	-	-	-	-	1/10
930	-	-	gi|13702496	-	-	-	-	-	-	-	1/10
931	-	-	gi|13702508	-	-	gi|631354 gi|4165326 gi|14286105 gi|7662256	-	-	clus_1084 clus_2385	-	3/10
932	-	-	gi|13702519	-	-	-	-	-	-	-	1/10
933	-	-	gi|13702530	-	-	-	-	-	-	-	1/10
934	-	-	gi|13702531	-	-	-	-	-	-	-	1/10
935	-	-	gi|13702535	-	-	-	-	-	-	-	1/10
936	-	-	gi|13702539	-	-	-	-	-	clus_2500 clus_1198 clus_2220 clus_1287	-	2/10
937	-	-	gi|13702541	-	-	-	-	-	-	-	1/10
938	-	-	gi|13702542	-	-	-	-	-	-	-	1/10
939	-	-	gi|13702552	-	-	-	-	-	-	-	1/10
940	-	-	gi|13702555	-	-	-	-	-	-	-	1/10
941	-	-	gi|13702556	-	-	-	-	-	clus_1000	-	2/10
942	-	-	gi|13702558	-	-	-	-	-	clus_876	-	2/10
943	-	-	gi|13702563	gi|6978487	-	-	-	-	clus_1600	-	3/10
944	-	-	gi|13702564	-	-	-	-	-	-	-	1/10
945	-	-	gi|13702569	-	-	-	-	-	clus_2199 clus_2026	-	2/10
946	-	-	gi|13702578	-	-	-	-	-	-	-	1/10
947	-	-	gi|13702579	-	-	-	-	-	-	-	1/10
948	-	-	gi|13702586	-	-	-	-	-	-	-	1/10
949	-	-	gi|13702587	-	-	-	-	-	-	-	1/10
950	-	-	gi|13702588	-	-	-	-	-	-	-	1/10
951	-	-	gi|13702590	-	-	-	-	-	-	-	1/10
952	-	-	gi|13702593	-	-	-	-	-	-	-	1/10
953	-	-	gi|13702596	-	-	-	-	-	-	-	1/10
954	-	-	gi|13702602	-	-	-	-	-	clus_1937 clus_1392	-	2/10
955	-	-	gi|13702603	-	-	-	-	-	-	-	1/10
956	-	-	gi|13702610	-	-	-	-	-	-	-	1/10
957	-	-	gi|13702612	-	-	-	-	-	-	-	1/10
958	-	-	gi|13702613	-	-	-	-	-	-	-	1/10
959	-	-	gi|13702623	-	-	-	-	-	clus_966 clus_1410	-	2/10
960	-	-	gi|13702645	-	-	-	-	-	-	-	1/10
961	-	-	gi|13702651	-	-	-	-	-	-	-	1/10
962	-	-	gi|13702656	-	-	-	-	-	-	-	1/10
963	-	-	gi|13702661	-	-	-	-	-	-	-	1/10
964	-	-	gi|13702668	-	-	-	-	-	-	-	1/10
965	-	-	-	gi|11527777	-	gi|11527777	-	-	clus_2133	-	3/10
966	-	-	-	gi|11560131	-	-	-	-	clus_1306	-	2/10
967	-	-	-	gi|121749	-	-	-	-	-	-	1/10
968	-	-	-	gi|122514 gi|1304381	-	gi|229913 gi|4504353 gi|13195586	-	-	-	-	2/10
969	-	-	-	gi|13591949	-	-	-	-	-	-	1/10
970	-	-	-	gi|13928690	-	-	-	-	clus_809	-	2/10
971	-	-	-	gi|21704230	-	-	-	-	-	-	1/10
972	-	-	-	gi|2190337	-	gi|6013427	-	-	-	-	2/10
973	-	-	-	gi|6679745	-	-	-	-	-	-	1/10
974	-	-	-	gi|6755963	-	-	-	-	-	-	1/10
975	-	-	-	gi|6981594	-	-	-	-	clus_1730 clus_2647	-	2/10
976	-	-	-	gi|8393910	-	-	-	-	-	-	1/10
977	-	-	-	-	gi|110224443	-	-	-	-	-	1/10
978	-	-	-	-	gi|110225363	-	-	-	-	-	1/10
979	-	-	-	-	gi|110227587	-	-	-	-	-	1/10
980	-	-	-	-	gi|110347488	-	-	-	-	-	1/10
981	-	-	-	-	gi|110347490	-	-	-	-	-	1/10
982	-	-	-	-	gi|110349790	-	-	-	-	-	1/10
983	-	-	-	-	gi|110626030	-	-	-	-	-	1/10
984	-	-	-	-	gi|110630013	-	-	-	-	-	1/10
985	-	-	-	-	gi|110671330	-	-	-	-	-	1/10
986	-	-	-	-	gi|111607429	-	-	-	-	-	1/10
987	-	-	-	-	gi|112181166	-	-	-	-	-	1/10
988	-	-	-	-	gi|112181201	-	-	-	-	-	1/10
989	-	-	-	-	gi|112293274	-	-	-	-	-	1/10
990	-	-	-	-	gi|112382255	-	-	-	-	-	1/10
991	-	-	-	-	gi|112734868	-	-	-	-	-	1/10
992	-	-	-	-	gi|113195677	-	-	-	-	-	1/10
993	-	-	-	-	gi|113205056	-	-	-	-	-	1/10
994	-	-	-	-	gi|113930755	-	-	-	-	-	1/10
995	-	-	-	-	gi|113930761	gi|4506773	-	-	-	-	2/10
996	-	-	-	-	gi|114145476	-	-	-	-	-	1/10
997	-	-	-	-	gi|114205425	-	-	-	-	-	1/10
998	-	-	-	-	gi|114431251	-	-	-	-	-	1/10
999	-	-	-	-	gi|115270973	-	-	-	-	-	1/10
1000	-	-	-	-	gi|115511017	-	-	-	-	-	1/10
1001	-	-	-	-	gi|115527063	-	-	-	-	-	1/10
1002	-	-	-	-	gi|11560047	-	-	-	-	-	1/10
1003	-	-	-	-	gi|116006947	-	-	-	-	-	1/10
1004	-	-	-	-	gi|116256501	-	-	-	-	-	1/10
1005	-	-	-	-	gi|116268116	-	-	-	-	-	1/10
1006	-	-	-	-	gi|116517333	-	-	-	clus_565	-	2/10
1007	-	-	-	-	gi|117414179	-	-	-	-	-	1/10
1008	-	-	-	-	gi|117938333	-	-	-	-	-	1/10
1009	-	-	-	-	gi|118129809	-	-	-	-	-	1/10
1010	-	-	-	-	gi|118129880	-	-	-	-	-	1/10
1011	-	-	-	-	gi|118129897	-	-	-	-	-	1/10
1012	-	-	-	-	gi|118129940	-	-	-	-	-	1/10
1013	-	-	-	-	gi|118129984	-	-	-	-	-	1/10
1014	-	-	-	-	gi|118130038	-	-	-	-	-	1/10
1015	-	-	-	-	gi|118130054	-	-	-	-	-	1/10
1016	-	-	-	-	gi|118130121	-	-	-	-	-	1/10
1017	-	-	-	-	gi|118130124	-	-	-	-	-	1/10
1018	-	-	-	-	gi|118130170	-	-	-	clus_1029	-	2/10
1019	-	-	-	-	gi|118130230	-	-	-	-	-	1/10
1020	-	-	-	-	gi|118130270	-	-	-	-	-	1/10
1021	-	-	-	-	gi|118130355	-	-	-	-	-	1/10
1022	-	-	-	-	gi|118130372	-	-	-	-	-	1/10
1023	-	-	-	-	gi|118130459	-	-	-	-	-	1/10
1024	-	-	-	-	gi|118130492	-	-	-	-	-	1/10
1025	-	-	-	-	gi|118130544	-	-	-	-	-	1/10
1026	-	-	-	-	gi|118130661	-	-	-	-	-	1/10
1027	-	-	-	-	gi|118130678	-	-	-	-	-	1/10
1028	-	-	-	-	gi|118130825	-	-	-	-	-	1/10
1029	-	-	-	-	gi|118130949	-	-	-	-	-	1/10
1030	-	-	-	-	gi|118131116	-	-	-	-	-	1/10
1031	-	-	-	-	gi|118131125	-	-	-	-	-	1/10
1032	-	-	-	-	gi|118131178	-	-	-	-	-	1/10
1033	-	-	-	-	gi|118403313	-	-	-	-	-	1/10
1034	-	-	-	-	gi|119360353	-	-	-	-	-	1/10
1035	-	-	-	-	gi|119360353	-	-	-	-	-	1/10
1036	-	-	-	-	gi|120407049	-	-	-	-	-	1/10
1037	-	-	-	-	gi|121582429	-	-	-	-	-	1/10
1038	-	-	-	-	gi|121583921	-	-	-	-	-	1/10
1039	-	-	-	-	gi|121949759	-	-	-	-	-	1/10
1040	-	-	-	-	gi|12248180	-	-	-	-	-	1/10
1041	-	-	-	-	gi|122939197	-	-	-	-	-	1/10
1042	-	-	-	-	gi|124001547	-	gi|62199283	-	-	-	2/10
1043	-	-	-	-	gi|124301228	-	-	-	-	-	1/10
1044	-	-	-	-	gi|124358929	-	-	-	-	-	1/10
1045	-	-	-	-	gi|124494255	-	-	-	-	-	1/10
1046	-	-	-	-	gi|124517705	-	-	-	-	-	1/10
1047	-	-	-	-	gi|125490391	-	-	-	-	-	1/10
1048	-	-	-	-	gi|126012516	-	-	-	-	-	1/10
1049	-	-	-	-	gi|126506325	-	-	-	-	-	1/10
1050	-	-	-	-	gi|126723335	-	-	-	-	-	1/10
1051	-	-	-	-	gi|127140985	-	-	-	-	-	1/10
1052	-	-	-	-	gi|130979463	-	-	-	-	-	1/10
1053	-	-	-	-	gi|133778925	-	-	-	-	-	1/10
1054	-	-	-	-	gi|133778930	-	-	-	-	-	1/10
1055	-	-	-	-	gi|133891658	-	-	-	-	-	1/10
1056	-	-	-	-	gi|133891818	-	-	-	-	-	1/10
1057	-	-	-	-	gi|133892179	-	-	-	-	-	1/10
1058	-	-	-	-	gi|133892337	-	-	-	-	-	1/10
1059	-	-	-	-	gi|133892422	-	-	-	-	-	1/10
1060	-	-	-	-	gi|133892587	-	-	-	-	-	1/10
1061	-	-	-	-	gi|133893196	-	-	-	-	-	1/10
1062	-	-	-	-	gi|134023661	-	-	-	-	-	1/10
1063	-	-	-	-	gi|134031936	-	-	-	-	-	1/10
1064	-	-	-	-	gi|134032029	-	-	-	-	-	1/10
1065	-	-	-	-	gi|134268643	-	-	-	-	-	1/10
1066	-	-	-	-	gi|13591863	-	-	-	-	-	1/10
1067	-	-	-	-	gi|13591952	-	-	-	-	-	1/10
1068	-	-	-	-	gi|13591964	-	-	-	-	-	1/10
1069	-	-	-	-	gi|13928701	-	-	-	-	-	1/10
1070	-	-	-	-	gi|13928841	-	-	-	-	-	1/10
1071	-	-	-	-	gi|13929157	-	-	-	-	-	1/10
1072	-	-	-	-	gi|13929173	-	-	-	-	-	1/10
1073	-	-	-	-	gi|14043021	-	-	-	-	-	1/10
1074	-	-	-	-	gi|141801718	-	-	-	-	-	1/10
1075	-	-	-	-	gi|141802643	-	-	-	-	-	1/10
1076	-	-	-	-	gi|141802646	-	-	-	-	-	1/10
1077	-	-	-	-	gi|141803005	-	-	-	-	-	1/10
1078	-	-	-	-	gi|142344125	-	-	-	-	-	1/10
1079	-	-	-	-	gi|142348589	-	-	-	-	-	1/10
1080	-	-	-	-	gi|142365117	-	-	-	-	-	1/10
1081	-	-	-	-	gi|142365315	-	-	-	-	-	1/10
1082	-	-	-	-	gi|142365908	-	-	-	-	-	1/10
1083	-	-	-	-	gi|142372255	-	-	-	-	-	1/10
1084	-	-	-	-	gi|142375363	-	-	-	-	-	1/10
1085	-	-	-	-	gi|142376464	-	-	-	-	-	1/10
1086	-	-	-	-	gi|142377999	-	-	-	-	-	1/10
1087	-	-	-	-	gi|142387600	-	-	-	-	-	1/10
1088	-	-	-	-	gi|144922681	-	-	-	-	-	1/10
1089	-	-	-	-	gi|145046244	-	-	-	-	-	1/10
1090	-	-	-	-	gi|145301554	-	-	-	-	-	1/10
1091	-	-	-	-	gi|145301614	-	-	-	-	-	1/10
1092	-	-	-	-	gi|145966689	-	-	-	-	-	1/10
1093	-	-	-	-	gi|145966723	-	-	-	-	-	1/10
1094	-	-	-	-	gi|145966737	-	-	-	-	-	1/10
1095	-	-	-	-	gi|145966829	-	-	-	-	-	1/10
1096	-	-	-	-	gi|145966910	-	-	-	-	-	1/10
1097	-	-	-	-	gi|146134333	-	-	-	-	-	1/10
1098	-	-	-	-	gi|146134357	-	-	-	-	-	1/10
1099	-	-	-	-	gi|146134381	-	-	-	-	-	1/10
1100	-	-	-	-	gi|146134469	-	-	-	-	-	1/10
1101	-	-	-	-	gi|146134475	-	-	-	-	-	1/10
1102	-	-	-	-	gi|146134508	-	-	-	-	-	1/10
1103	-	-	-	-	gi|146134928	-	-	-	-	-	1/10
1104	-	-	-	-	gi|146135028	-	-	-	-	-	1/10
1105	-	-	-	-	gi|146141085	-	-	-	-	-	1/10
1106	-	-	-	-	gi|146141113	-	-	-	-	-	1/10
1107	-	-	-	-	gi|146149273	-	-	-	-	-	1/10
1108	-	-	-	-	gi|146149292	-	-	-	-	-	1/10
1109	-	-	-	-	gi|146198850	-	-	-	-	-	1/10
1110	-	-	-	-	gi|148238169	-	-	-	clus_262 clus_2583 clus_2088 clus_1476 clus_165 clus_1979 clus_2365 clus_2198 clus_116	-	2/10
1111	-	-	-	-	gi|148539995	-	-	-	-	-	1/10
1112	-	-	-	-	gi|148747127	-	-	-	-	-	1/10
1113	-	-	-	-	gi|148747409	-	-	-	-	-	1/10
1114	-	-	-	-	gi|148762968	-	-	-	-	-	1/10
1115	-	-	-	-	gi|153792234	-	-	-	-	-	1/10
1116	-	-	-	-	gi|156151403	-	-	-	-	-	1/10
1117	-	-	-	-	gi|156523969	-	-	-	-	-	1/10
1118	-	-	-	-	gi|157277947	-	-	-	-	-	1/10
1119	-	-	-	-	gi|157277957	-	-	-	-	-	1/10
1120	-	-	-	-	gi|157909780	-	-	-	-	-	1/10
1121	-	-	-	-	gi|157909798	-	-	-	-	-	1/10
1122	-	-	-	-	gi|158081771	-	-	-	-	-	1/10
1123	-	-	-	-	gi|158341668	-	-	-	-	-	1/10
1124	-	-	-	-	gi|158508429	-	-	-	-	-	1/10
1125	-	-	-	-	gi|158508454	-	-	-	-	-	1/10
1126	-	-	-	-	gi|158508465	-	-	-	-	-	1/10
1127	-	-	-	-	gi|158508508	-	-	-	-	-	1/10
1128	-	-	-	-	gi|158508644	-	-	-	-	-	1/10
1129	-	-	-	-	gi|158508670	-	-	-	-	-	1/10
1130	-	-	-	-	gi|158518006	-	-	-	-	-	1/10
1131	-	-	-	-	gi|158534078	-	-	-	-	-	1/10
1132	-	-	-	-	gi|158635991	-	-	-	-	-	1/10
1133	-	-	-	-	gi|158853998	-	-	-	-	-	1/10
1134	-	-	-	-	gi|158966687	-	-	-	-	-	1/10
1135	-	-	-	-	gi|160298216	-	-	-	-	-	1/10
1136	-	-	-	-	gi|160333210	-	-	-	-	-	1/10
1137	-	-	-	-	gi|160333225	-	-	-	-	-	1/10
1138	-	-	-	-	gi|160333604	-	-	-	-	-	1/10
1139	-	-	-	-	gi|160333862	-	-	-	-	-	1/10
1140	-	-	-	-	gi|160707895	-	-	-	-	-	1/10
1141	-	-	-	-	gi|161016838	-	-	-	-	-	1/10
1142	-	-	-	-	gi|161621255	-	-	-	-	-	1/10
1143	-	-	-	-	gi|162951868	-	-	-	-	-	1/10
1144	-	-	-	-	gi|163644328	-	-	-	-	-	1/10
1145	-	-	-	-	gi|163965355	-	-	-	-	-	1/10
1146	-	-	-	-	gi|164519064	-	-	-	-	-	1/10
1147	-	-	-	-	gi|164519099	-	-	-	-	-	1/10
1148	-	-	-	-	gi|164519121	-	-	-	-	-	1/10
1149	-	-	-	-	gi|164565453	-	-	-	-	-	1/10
1150	-	-	-	-	gi|165377180	-	-	-	-	-	1/10
1151	-	-	-	-	gi|166235144	-	-	-	-	-	1/10
1152	-	-	-	-	gi|16716348	-	-	-	-	-	1/10
1153	-	-	-	-	gi|167234418	-	-	-	-	-	1/10
1154	-	-	-	-	gi|16758759	-	-	-	-	-	1/10
1155	-	-	-	-	gi|16758939	-	-	-	-	-	1/10
1156	-	-	-	-	gi|168229153	-	-	-	-	-	1/10
1157	-	-	-	-	gi|169234738	-	-	-	-	-	1/10
1158	-	-	-	-	gi|17017975	-	-	-	-	-	1/10
1159	-	-	-	-	gi|170650646	-	-	-	-	-	1/10
1160	-	-	-	-	gi|172088094	-	-	-	-	-	1/10
1161	-	-	-	-	gi|186700615	-	-	-	-	-	1/10
1162	-	-	-	-	gi|186910310	-	-	-	-	-	1/10
1163	-	-	-	-	gi|186928846	-	-	-	-	-	1/10
1164	-	-	-	-	gi|187960038	-	-	-	-	-	1/10
1165	-	-	-	-	gi|187960106	-	-	-	-	-	1/10
1166	-	-	-	-	gi|188497723	-	-	-	-	-	1/10
1167	-	-	-	-	gi|188528612	-	-	-	-	-	1/10
1168	-	-	-	-	gi|18860912	-	-	-	-	-	1/10
1169	-	-	-	-	gi|191250770	-	-	-	-	-	1/10
1170	-	-	-	-	gi|192807310	-	-	-	-	-	1/10
1171	-	-	-	-	gi|194328720	-	-	-	-	-	1/10
1172	-	-	-	-	gi|194353960	-	-	-	-	-	1/10
1173	-	-	-	-	gi|19913423	-	-	-	-	-	1/10
1174	-	-	-	-	gi|207113193	-	-	-	-	-	1/10
1175	-	-	-	-	gi|209447050	-	-	-	-	-	1/10
1176	-	-	-	-	gi|21264323	-	-	-	-	-	1/10
1177	-	-	-	-	gi|21314861	-	-	-	-	-	1/10
1178	-	-	-	-	gi|213385285	-	-	-	-	-	1/10
1179	-	-	-	-	gi|213385309	-	-	-	-	-	1/10
1180	-	-	-	-	gi|21536304	-	-	-	-	-	1/10
1181	-	-	-	-	gi|22094122	-	-	-	-	-	1/10
1182	-	-	-	-	gi|22219431	-	-	-	-	-	1/10
1183	-	-	-	-	gi|22219445	-	-	-	-	-	1/10
1184	-	-	-	-	gi|224809383	-	-	-	-	-	1/10
1185	-	-	-	-	gi|224967103	-	-	-	-	-	1/10
1186	-	-	-	-	gi|224967125	-	-	-	-	-	1/10
1187	-	-	-	-	gi|22538463	-	-	-	-	-	1/10
1188	-	-	-	-	gi|226423867	-	-	-	-	-	1/10
1189	-	-	-	-	gi|226823287	-	-	-	-	-	1/10
1190	-	-	-	-	gi|226874854	-	-	-	-	-	1/10
1191	-	-	-	-	gi|226874875	-	-	-	-	-	1/10
1192	-	-	-	-	gi|226874905	-	-	gi|32902313	-	-	2/10
1193	-	-	-	-	gi|226958364	-	-	-	-	-	1/10
1194	-	-	-	-	gi|226958416	-	-	-	-	-	1/10
1195	-	-	-	-	gi|227116326	-	-	-	-	-	1/10
1196	-	-	-	-	gi|227499973	-	-	-	-	-	1/10
1197	-	-	-	-	gi|229094693	-	-	-	-	-	1/10
1198	-	-	-	-	gi|229577243	-	-	-	-	-	1/10
1199	-	-	-	-	gi|229608936	-	-	-	-	-	1/10
1200	-	-	-	-	gi|23111029	-	-	-	-	-	1/10
1201	-	-	-	-	gi|23510419	-	-	-	-	-	1/10
1202	-	-	-	-	gi|237681180	-	-	-	-	-	1/10
1203	-	-	-	-	gi|237757306	-	-	-	-	-	1/10
1204	-	-	-	-	gi|238624155	-	-	-	-	-	1/10
1205	-	-	-	-	gi|238624179	-	-	-	-	-	1/10
1206	-	-	-	-	gi|240120038	-	-	-	-	-	1/10
1207	-	-	-	-	gi|240120116	-	-	-	-	-	1/10
1208	-	-	-	-	gi|242332571	-	-	-	-	-	1/10
1209	-	-	-	-	gi|242332584	-	-	-	-	-	1/10
1210	-	-	-	-	gi|24475640	-	-	-	-	-	1/10
1211	-	-	-	-	gi|244799227	-	-	-	-	-	1/10
1212	-	-	-	-	gi|251823871	-	-	-	-	-	1/10
1213	-	-	-	-	gi|25188203	-	-	-	-	-	1/10
1214	-	-	-	-	gi|254553457	-	-	-	-	-	1/10
1215	-	-	-	-	gi|254675276	-	-	-	-	-	1/10
1216	-	-	-	-	gi|254692905	-	-	-	-	-	1/10
1217	-	-	-	-	gi|254939570	-	-	-	-	-	1/10
1218	-	-	-	-	gi|255003789	-	-	-	-	-	1/10
1219	-	-	-	-	gi|255003792	-	-	-	-	-	1/10
1220	-	-	-	-	gi|255760045	-	-	-	-	-	1/10
1221	-	-	-	-	gi|255760050	-	-	-	-	-	1/10
1222	-	-	-	-	gi|255982556	-	-	-	-	-	1/10
1223	-	-	-	-	gi|25742732	-	-	-	-	-	1/10
1224	-	-	-	-	gi|258547122	-	-	-	-	-	1/10
1225	-	-	-	-	gi|258613909	-	-	-	-	-	1/10
1226	-	-	-	-	gi|260166638	-	-	-	-	-	1/10
1227	-	-	-	-	gi|261862281	-	-	-	-	-	1/10
1228	-	-	-	-	gi|262050549	-	-	-	-	-	1/10
1229	-	-	-	-	gi|262527258	-	-	-	-	-	1/10
1230	-	-	-	-	gi|268838605	-	-	-	-	-	1/10
1231	-	-	-	-	gi|274321230	-	-	-	-	-	1/10
1232	-	-	-	-	gi|27545377	-	-	-	-	-	1/10
1233	-	-	-	-	gi|27886610	-	-	-	-	-	1/10
1234	-	-	-	-	gi|281182853	-	-	-	-	-	1/10
1235	-	-	-	-	gi|281332135	-	-	-	-	-	1/10
1236	-	-	-	-	gi|281485609	-	-	-	-	-	1/10
1237	-	-	-	-	gi|281599318	-	-	-	-	-	1/10
1238	-	-	-	-	gi|282398107	-	-	-	-	-	1/10
1239	-	-	-	-	gi|283436174	-	-	-	-	-	1/10
1240	-	-	-	-	gi|287323008	-	-	-	-	-	1/10
1241	-	-	-	-	gi|291045184	-	-	-	-	-	1/10
1242	-	-	-	-	gi|291045204	-	-	-	-	-	1/10
1243	-	-	-	-	gi|291327469	-	-	-	-	-	1/10
1244	-	-	-	-	gi|293651561	-	-	-	-	-	1/10
1245	-	-	-	-	gi|294832007	-	-	-	-	-	1/10
1246	-	-	-	-	gi|29544746	-	-	-	-	-	1/10
1247	-	-	-	-	gi|299473732	-	-	-	-	-	1/10
1248	-	-	-	-	gi|31543603	-	-	-	-	-	1/10
1249	-	-	-	-	gi|31581584	-	-	-	-	-	1/10
1250	-	-	-	-	gi|31581584	-	-	-	-	-	1/10
1251	-	-	-	-	gi|31982844	-	-	-	-	-	1/10
1252	-	-	-	-	gi|32483394	-	-	-	-	-	1/10
1253	-	-	-	-	gi|32483395	-	-	-	-	-	1/10
1254	-	-	-	-	gi|32567764	-	-	-	-	-	1/10
1255	-	-	-	-	gi|34398688	-	-	-	-	-	1/10
1256	-	-	-	-	gi|38569461	-	-	-	-	-	1/10
1257	-	-	-	-	gi|40254123	-	-	-	-	-	1/10
1258	-	-	-	-	gi|40254641	-	-	-	-	-	1/10
1259	-	-	-	-	gi|40804467	-	-	-	-	-	1/10
1260	-	-	-	-	gi|46195797	-	-	-	-	-	1/10
1261	-	-	-	-	gi|46255027	-	-	-	-	-	1/10
1262	-	-	-	-	gi|47132558	-	-	-	-	-	1/10
1263	-	-	-	-	gi|47271531	-	-	-	-	-	1/10
1264	-	-	-	-	gi|47271538	-	-	-	-	-	1/10
1265	-	-	-	-	gi|47419901	-	-	-	-	-	1/10
1266	-	-	-	-	gi|48675853	-	-	-	-	-	1/10
1267	-	-	-	-	gi|50959204	-	-	-	-	-	1/10
1268	-	-	-	-	gi|52345417	-	-	-	-	-	1/10
1269	-	-	-	-	gi|55926210	-	-	-	-	-	1/10
1270	-	-	-	-	gi|56799405	-	-	-	-	-	1/10
1271	-	-	-	-	gi|56799418	-	-	-	-	-	1/10
1272	-	-	-	-	gi|56961642	-	-	-	-	-	1/10
1273	-	-	-	-	gi|61098107	-	-	-	-	-	1/10
1274	-	-	-	-	gi|62865867	-	-	-	-	-	1/10
1275	-	-	-	-	gi|6678546	-	-	-	-	-	1/10
1276	-	-	-	-	gi|6679083	-	-	-	-	-	1/10
1277	-	-	-	-	gi|6679464	-	-	-	-	-	1/10
1278	-	-	-	-	gi|67188692	-	-	-	-	-	1/10
1279	-	-	-	-	gi|6753293	-	-	-	-	-	1/10
1280	-	-	-	-	gi|68303649	-	-	-	-	-	1/10
1281	-	-	-	-	gi|6981449	-	-	-	-	-	1/10
1282	-	-	-	-	gi|70909330	-	-	-	-	-	1/10
1283	-	-	-	-	gi|71043960	-	-	-	-	-	1/10
1284	-	-	-	-	gi|7110702	-	-	-	-	-	1/10
1285	-	-	-	-	gi|71143138	-	-	-	-	-	1/10
1286	-	-	-	-	gi|7305506	-	-	-	-	-	1/10
1287	-	-	-	-	gi|73808095	-	-	-	-	-	1/10
1288	-	-	-	-	gi|76253932	-	-	-	-	-	1/10
1289	-	-	-	-	gi|77157803	-	-	-	-	-	1/10
1290	-	-	-	-	gi|78190505	-	-	-	-	-	1/10
1291	-	-	-	-	gi|83313662	-	-	-	-	-	1/10
1292	-	-	-	-	gi|83816957	-	-	-	-	-	1/10
1293	-	-	-	-	gi|8393072	-	-	-	-	-	1/10
1294	-	-	-	-	gi|84370360	-	-	-	-	-	1/10
1295	-	-	-	-	gi|84579911	-	-	-	-	-	1/10
1296	-	-	-	-	gi|85861223	-	-	-	-	-	1/10
1297	-	-	-	-	gi|86604723	-	-	-	-	-	1/10
1298	-	-	-	-	gi|87044893	-	-	-	-	-	1/10
1299	-	-	-	-	gi|87162463	-	-	-	-	-	1/10
1300	-	-	-	-	gi|88853068	-	-	-	-	-	1/10
1301	-	-	-	-	gi|88853577	-	-	-	-	-	1/10
1302	-	-	-	-	gi|89179319	-	-	-	-	-	1/10
1303	-	-	-	-	gi|9055199	-	-	-	-	-	1/10
1304	-	-	-	-	gi|90819230	-	-	-	-	-	1/10
1305	-	-	-	-	gi|91176324	-	-	-	-	-	1/10
1306	-	-	-	-	gi|91208431	-	-	-	-	-	1/10
1307	-	-	-	-	gi|91598895	-	-	-	-	-	1/10
1308	-	-	-	-	gi|93102412	-	-	-	-	-	1/10
1309	-	-	-	-	gi|93102422	-	-	-	-	-	1/10
1310	-	-	-	-	gi|9506442	-	-	-	-	-	1/10
1311	-	-	-	-	gi|9507042	-	-	-	-	-	1/10
1312	-	-	-	-	gi|9507050	-	-	-	-	-	1/10
1313	-	-	-	-	gi|96975137	-	-	-	-	-	1/10
1314	-	-	-	-	gi|9903606	-	-	-	-	-	1/10
1315	-	-	-	-	gi|9966774	-	-	-	-	-	1/10
1316	-	-	-	-	-	-	gi|62199099	-	-	-	1/10
1317	-	-	-	-	-	-	gi|62199100	-	-	-	1/10
1318	-	-	-	-	-	-	gi|62199101	-	-	-	1/10
1319	-	-	-	-	-	-	gi|62199102	-	-	-	1/10
1320	-	-	-	-	-	-	gi|62199103	-	-	-	1/10
1321	-	-	-	-	-	-	gi|62199104	-	-	-	1/10
1322	-	-	-	-	-	-	gi|62199105	-	-	-	1/10
1323	-	-	-	-	-	-	gi|62199106	-	-	-	1/10
1324	-	-	-	-	-	-	gi|62199107	-	-	-	1/10
1325	-	-	-	-	-	-	gi|62199108	-	-	-	1/10
1326	-	-	-	-	-	-	gi|62199109	-	-	-	1/10
1327	-	-	-	-	-	-	gi|62199110	gi|6088097	-	-	2/10
1328	-	-	-	-	-	-	gi|62199111	-	-	-	1/10
1329	-	-	-	-	-	-	gi|62199112	-	-	-	1/10
1330	-	-	-	-	-	-	gi|62199113	-	-	-	1/10
1331	-	-	-	-	-	-	gi|62199114	-	-	-	1/10
1332	-	-	-	-	-	-	gi|62199115	-	-	-	1/10
1333	-	-	-	-	-	-	gi|62199116	-	-	-	1/10
1334	-	-	-	-	-	-	gi|62199117	gi|32901355	-	-	2/10
1335	-	-	-	-	-	-	gi|62199119	-	-	-	1/10
1336	-	-	-	-	-	-	gi|62199120	-	-	-	1/10
1337	-	-	-	-	-	-	gi|62199121	-	-	-	1/10
1338	-	-	-	-	-	-	gi|62199122	-	-	-	1/10
1339	-	-	-	-	-	-	gi|62199123	-	-	-	1/10
1340	-	-	-	-	-	-	gi|62199124	-	-	-	1/10
1341	-	-	-	-	-	-	gi|62199125	-	-	-	1/10
1342	-	-	-	-	-	-	gi|62199126	-	-	-	1/10
1343	-	-	-	-	-	-	gi|62199127	-	-	-	1/10
1344	-	-	-	-	-	-	gi|62199128	-	-	-	1/10
1345	-	-	-	-	-	-	gi|62199129	-	-	-	1/10
1346	-	-	-	-	-	-	gi|62199130	-	-	-	1/10
1347	-	-	-	-	-	-	gi|62199131	-	-	-	1/10
1348	-	-	-	-	-	-	gi|62199132	-	-	-	1/10
1349	-	-	-	-	-	-	gi|62199133	-	-	-	1/10
1350	-	-	-	-	-	-	gi|62199134	-	-	-	1/10
1351	-	-	-	-	-	-	gi|62199135	-	-	-	1/10
1352	-	-	-	-	-	-	gi|62199136	-	-	-	1/10
1353	-	-	-	-	-	-	gi|62199137	-	-	-	1/10
1354	-	-	-	-	-	-	gi|62199138	-	-	-	1/10
1355	-	-	-	-	-	-	gi|62199139	-	-	-	1/10
1356	-	-	-	-	-	-	gi|62199140	-	-	-	1/10
1357	-	-	-	-	-	-	gi|62199141	-	-	-	1/10
1358	-	-	-	-	-	-	gi|62199142	-	-	-	1/10
1359	-	-	-	-	-	-	gi|62199143	-	-	-	1/10
1360	-	-	-	-	-	-	gi|62199144	-	-	-	1/10
1361	-	-	-	-	-	-	gi|62199145	-	-	-	1/10
1362	-	-	-	-	-	-	gi|62199146	-	-	-	1/10
1363	-	-	-	-	-	-	gi|62199147	-	-	-	1/10
1364	-	-	-	-	-	-	gi|62199148	-	-	-	1/10
1365	-	-	-	-	-	-	gi|62199149	-	-	-	1/10
1366	-	-	-	-	-	-	gi|62199150	-	-	-	1/10
1367	-	-	-	-	-	-	gi|62199151	-	-	-	1/10
1368	-	-	-	-	-	-	gi|62199152	-	-	-	1/10
1369	-	-	-	-	-	-	gi|62199153	-	-	-	1/10
1370	-	-	-	-	-	-	gi|62199154	-	-	-	1/10
1371	-	-	-	-	-	-	gi|62199155	-	-	-	1/10
1372	-	-	-	-	-	-	gi|62199156	-	-	-	1/10
1373	-	-	-	-	-	-	gi|62199157	-	-	-	1/10
1374	-	-	-	-	-	-	gi|62199158	-	-	-	1/10
1375	-	-	-	-	-	-	gi|62199159	-	-	-	1/10
1376	-	-	-	-	-	-	gi|62199160	-	-	-	1/10
1377	-	-	-	-	-	-	gi|62199161	-	-	-	1/10
1378	-	-	-	-	-	-	gi|62199162	-	-	-	1/10
1379	-	-	-	-	-	-	gi|62199163	-	-	-	1/10
1380	-	-	-	-	-	-	gi|62199164	-	-	-	1/10
1381	-	-	-	-	-	-	gi|62199165	-	-	-	1/10
1382	-	-	-	-	-	-	gi|62199166	-	-	-	1/10
1383	-	-	-	-	-	-	gi|62199167	-	-	-	1/10
1384	-	-	-	-	-	-	gi|62199168	-	-	-	1/10
1385	-	-	-	-	-	-	gi|62199169	-	-	-	1/10
1386	-	-	-	-	-	-	gi|62199170	-	-	-	1/10
1387	-	-	-	-	-	-	gi|62199171	-	-	-	1/10
1388	-	-	-	-	-	-	gi|62199172	-	-	-	1/10
1389	-	-	-	-	-	-	gi|62199173	-	-	-	1/10
1390	-	-	-	-	-	-	gi|62199174	-	-	-	1/10
1391	-	-	-	-	-	-	gi|62199175	-	-	-	1/10
1392	-	-	-	-	-	-	gi|62199176	-	-	-	1/10
1393	-	-	-	-	-	-	gi|62199177	-	-	-	1/10
1394	-	-	-	-	-	-	gi|62199178	-	-	-	1/10
1395	-	-	-	-	-	-	gi|62199179	-	-	-	1/10
1396	-	-	-	-	-	-	gi|62199180	-	-	-	1/10
1397	-	-	-	-	-	-	gi|62199181	-	-	-	1/10
1398	-	-	-	-	-	-	gi|62199182	-	-	-	1/10
1399	-	-	-	-	-	-	gi|62199183	-	-	-	1/10
1400	-	-	-	-	-	-	gi|62199184	-	-	-	1/10
1401	-	-	-	-	-	-	gi|62199185	-	-	-	1/10
1402	-	-	-	-	-	-	gi|62199186	-	-	-	1/10
1403	-	-	-	-	-	-	gi|62199188	-	-	-	1/10
1404	-	-	-	-	-	-	gi|62199189	-	-	-	1/10
1405	-	-	-	-	-	-	gi|62199190	-	-	-	1/10
1406	-	-	-	-	-	-	gi|62199191	gi|32901752	-	-	2/10
1407	-	-	-	-	-	-	gi|62199192	-	-	-	1/10
1408	-	-	-	-	-	-	gi|62199193	-	-	-	1/10
1409	-	-	-	-	-	-	gi|62199194	gi|32900901	-	-	2/10
1410	-	-	-	-	-	-	gi|62199195	-	-	-	1/10
1411	-	-	-	-	-	-	gi|62199196	-	-	-	1/10
1412	-	-	-	-	-	-	gi|62199197	-	-	-	1/10
1413	-	-	-	-	-	-	gi|62199198	-	-	-	1/10
1414	-	-	-	-	-	-	gi|62199199	-	-	-	1/10
1415	-	-	-	-	-	-	gi|62199200	-	-	-	1/10
1416	-	-	-	-	-	-	gi|62199201	-	-	-	1/10
1417	-	-	-	-	-	-	gi|62199202	-	-	-	1/10
1418	-	-	-	-	-	-	gi|62199203	-	-	-	1/10
1419	-	-	-	-	-	-	gi|62199204	-	-	-	1/10
1420	-	-	-	-	-	-	gi|62199205	-	-	-	1/10
1421	-	-	-	-	-	-	gi|62199206	-	-	-	1/10
1422	-	-	-	-	-	-	gi|62199207	-	-	-	1/10
1423	-	-	-	-	-	-	gi|62199208	-	-	-	1/10
1424	-	-	-	-	-	-	gi|62199209	-	-	-	1/10
1425	-	-	-	-	-	-	gi|62199210	-	-	-	1/10
1426	-	-	-	-	-	-	gi|62199211	-	-	-	1/10
1427	-	-	-	-	-	-	gi|62199212	-	-	-	1/10
1428	-	-	-	-	-	-	gi|62199213	-	-	-	1/10
1429	-	-	-	-	-	-	gi|62199214	-	-	-	1/10
1430	-	-	-	-	-	-	gi|62199215	-	-	-	1/10
1431	-	-	-	-	-	-	gi|62199216	-	-	-	1/10
1432	-	-	-	-	-	-	gi|62199217	-	-	-	1/10
1433	-	-	-	-	-	-	gi|62199218	-	-	-	1/10
1434	-	-	-	-	-	-	gi|62199219	-	-	-	1/10
1435	-	-	-	-	-	-	gi|62199220	-	-	-	1/10
1436	-	-	-	-	-	-	gi|62199221	-	-	-	1/10
1437	-	-	-	-	-	-	gi|62199222	-	-	-	1/10
1438	-	-	-	-	-	-	gi|62199223 gi|62199227	gi|32902252	-	-	2/10
1439	-	-	-	-	-	-	gi|62199224	-	-	-	1/10
1440	-	-	-	-	-	-	gi|62199225	-	-	-	1/10
1441	-	-	-	-	-	-	gi|62199226	-	-	-	1/10
1442	-	-	-	-	-	-	gi|62199228	-	-	-	1/10
1443	-	-	-	-	-	-	gi|62199229	-	-	-	1/10
1444	-	-	-	-	-	-	gi|62199230	-	-	-	1/10
1445	-	-	-	-	-	-	gi|62199231	-	-	-	1/10
1446	-	-	-	-	-	-	gi|62199232	-	-	-	1/10
1447	-	-	-	-	-	-	gi|62199233	-	-	-	1/10
1448	-	-	-	-	-	-	gi|62199234	-	-	-	1/10
1449	-	-	-	-	-	-	gi|62199235	-	-	-	1/10
1450	-	-	-	-	-	-	gi|62199236	-	-	-	1/10
1451	-	-	-	-	-	-	gi|62199237	-	-	-	1/10
1452	-	-	-	-	-	-	gi|62199238	-	-	-	1/10
1453	-	-	-	-	-	-	gi|62199239	-	-	-	1/10
1454	-	-	-	-	-	-	gi|62199240	-	-	-	1/10
1455	-	-	-	-	-	-	gi|62199241	-	-	-	1/10
1456	-	-	-	-	-	-	gi|62199242	-	-	-	1/10
1457	-	-	-	-	-	-	gi|62199243	-	-	-	1/10
1458	-	-	-	-	-	-	gi|62199244	-	-	-	1/10
1459	-	-	-	-	-	-	gi|62199245	-	-	-	1/10
1460	-	-	-	-	-	-	gi|62199246	-	-	-	1/10
1461	-	-	-	-	-	-	gi|62199247	-	-	-	1/10
1462	-	-	-	-	-	-	gi|62199248	-	-	-	1/10
1463	-	-	-	-	-	-	gi|62199249	-	-	-	1/10
1464	-	-	-	-	-	-	gi|62199249	-	-	-	1/10
1465	-	-	-	-	-	-	gi|62199250	-	-	-	1/10
1466	-	-	-	-	-	-	gi|62199251	-	-	-	1/10
1467	-	-	-	-	-	-	gi|62199252	-	-	-	1/10
1468	-	-	-	-	-	-	gi|62199253	-	-	-	1/10
1469	-	-	-	-	-	-	gi|62199254	-	-	-	1/10
1470	-	-	-	-	-	-	gi|62199255	-	-	-	1/10
1471	-	-	-	-	-	-	gi|62199256	-	-	-	1/10
1472	-	-	-	-	-	-	gi|62199257	-	-	-	1/10
1473	-	-	-	-	-	-	gi|62199258	-	-	-	1/10
1474	-	-	-	-	-	-	gi|62199259	-	-	-	1/10
1475	-	-	-	-	-	-	gi|62199260	-	-	-	1/10
1476	-	-	-	-	-	-	gi|62199261	-	-	-	1/10
1477	-	-	-	-	-	-	gi|62199262	-	-	-	1/10
1478	-	-	-	-	-	-	gi|62199263	-	-	-	1/10
1479	-	-	-	-	-	-	gi|62199264	-	-	-	1/10
1480	-	-	-	-	-	-	gi|62199265	-	-	-	1/10
1481	-	-	-	-	-	-	gi|62199266	-	-	-	1/10
1482	-	-	-	-	-	-	gi|62199267	-	-	-	1/10
1483	-	-	-	-	-	-	gi|62199268	-	-	-	1/10
1484	-	-	-	-	-	-	gi|62199269	-	-	-	1/10
1485	-	-	-	-	-	-	gi|62199270	-	-	-	1/10
1486	-	-	-	-	-	-	gi|62199271	-	-	-	1/10
1487	-	-	-	-	-	-	gi|62199272	-	-	-	1/10
1488	-	-	-	-	-	-	gi|62199273	-	-	-	1/10
1489	-	-	-	-	-	-	gi|62199274	-	-	-	1/10
1490	-	-	-	-	-	-	gi|62199275	-	-	-	1/10
1491	-	-	-	-	-	-	gi|62199276	-	-	-	1/10
1492	-	-	-	-	-	-	gi|62199277	-	-	-	1/10
1493	-	-	-	-	-	-	gi|62199278	-	-	-	1/10
1494	-	-	-	-	-	-	gi|62199279	-	-	-	1/10
1495	-	-	-	-	-	-	gi|62199280	-	-	-	1/10
1496	-	-	-	-	-	-	gi|62199281	-	-	-	1/10
1497	-	-	-	-	-	-	gi|62199282	-	-	-	1/10
1498	-	-	-	-	-	-	gi|62199284	-	-	-	1/10
1499	-	-	-	-	-	-	gi|62199285	-	-	-	1/10
1500	-	-	-	-	-	-	gi|62199286	-	-	-	1/10
1501	-	-	-	-	-	-	gi|62199287	-	-	-	1/10
1502	-	-	-	-	-	-	gi|62199288	-	-	-	1/10
1503	-	-	-	-	-	-	gi|62199289	-	-	-	1/10
1504	-	-	-	-	-	-	gi|62199290	-	-	-	1/10
1505	-	-	-	-	-	-	gi|62199291	-	-	-	1/10
1506	-	-	-	-	-	-	gi|62199292	-	-	-	1/10
1507	-	-	-	-	-	-	gi|62199293	-	-	-	1/10
1508	-	-	-	-	-	-	gi|62199294	-	-	-	1/10
1509	-	-	-	-	-	-	gi|62199295	-	-	-	1/10
1510	-	-	-	-	-	-	gi|62199296	-	-	-	1/10
1511	-	-	-	-	-	-	gi|62199297	-	-	-	1/10
1512	-	-	-	-	-	-	gi|62199297	-	-	-	1/10
1513	-	-	-	-	-	-	gi|62199298	-	-	-	1/10
1514	-	-	-	-	-	-	gi|62199299	-	-	-	1/10
1515	-	-	-	-	-	-	gi|62199300	-	-	-	1/10
1516	-	-	-	-	-	-	gi|62199301	-	-	-	1/10
1517	-	-	-	-	-	-	gi|62199302	-	-	-	1/10
1518	-	-	-	-	-	-	gi|62199303	-	-	-	1/10
1519	-	-	-	-	-	-	gi|62199304	-	-	-	1/10
1520	-	-	-	-	-	-	gi|62199305	-	-	-	1/10
1521	-	-	-	-	-	-	gi|62199306	-	-	-	1/10
1522	-	-	-	-	-	-	gi|62199307	-	-	-	1/10
1523	-	-	-	-	-	-	gi|62199308	-	-	-	1/10
1524	-	-	-	-	-	-	gi|62199309	-	-	-	1/10
1525	-	-	-	-	-	-	gi|62199309	-	-	-	1/10
1526	-	-	-	-	-	-	gi|62199310	-	-	-	1/10
1527	-	-	-	-	-	-	gi|62199311	-	-	-	1/10
1528	-	-	-	-	-	-	gi|62199312	-	-	-	1/10
1529	-	-	-	-	-	-	gi|62199313	-	-	-	1/10
1530	-	-	-	-	-	-	gi|62199314	gi|32900354	-	-	2/10
1531	-	-	-	-	-	-	gi|62199315	-	-	-	1/10
1532	-	-	-	-	-	-	gi|62199316	-	-	-	1/10
1533	-	-	-	-	-	-	gi|62199317	-	-	-	1/10
1534	-	-	-	-	-	-	gi|62199318	-	-	-	1/10
1535	-	-	-	-	-	-	gi|62199319	-	-	-	1/10
1536	-	-	-	-	-	-	gi|62199320	-	-	-	1/10
1537	-	-	-	-	-	-	gi|62199321	-	-	-	1/10
1538	-	-	-	-	-	-	gi|62199322	-	-	-	1/10
1539	-	-	-	-	-	-	gi|62199323	-	-	-	1/10
1540	-	-	-	-	-	-	gi|62199324	-	-	-	1/10
1541	-	-	-	-	-	-	gi|62199325	-	-	-	1/10
1542	-	-	-	-	-	-	gi|62199326	-	-	-	1/10
1543	-	-	-	-	-	-	gi|62199327	-	-	-	1/10
1544	-	-	-	-	-	-	gi|62199328	-	-	-	1/10
1545	-	-	-	-	-	-	gi|62199329	-	-	-	1/10
1546	-	-	-	-	-	-	gi|62199330	-	-	-	1/10
1547	-	-	-	-	-	-	gi|62199331	-	-	-	1/10
1548	-	-	-	-	-	-	gi|62199332	-	-	-	1/10
1549	-	-	-	-	-	-	gi|62199333	-	-	-	1/10
1550	-	-	-	-	-	-	gi|62199334	-	-	-	1/10
1551	-	-	-	-	-	-	gi|62199335	-	-	-	1/10
1552	-	-	-	-	-	-	-	gi|13561035	-	-	1/10
1553	-	-	-	-	-	-	-	gi|18148985	-	-	1/10
1554	-	-	-	-	-	-	-	gi|22759700	-	-	1/10
1555	-	-	-	-	-	-	-	gi|23978557	-	-	1/10
1556	-	-	-	-	-	-	-	gi|23978557	-	-	1/10
1557	-	-	-	-	-	-	-	gi|32899303	-	-	1/10
1558	-	-	-	-	-	gi|627367	-	gi|32899321	-	-	2/10
1559	-	-	-	-	-	-	-	gi|32899321	-	-	1/10
1560	-	-	-	-	-	-	-	gi|32899408	-	-	1/10
1561	-	-	-	-	-	-	-	gi|32899408	-	-	1/10
1562	-	-	-	-	-	-	-	gi|32899408	-	-	1/10
1563	-	-	-	-	-	-	-	gi|32899629	-	-	1/10
1564	-	-	-	-	-	-	-	gi|32899658	-	-	1/10
1565	-	-	-	-	-	-	-	gi|32899904	-	-	1/10
1566	-	-	-	-	-	-	-	gi|32899939	-	-	1/10
1567	-	-	-	-	-	-	-	gi|32900017	-	-	1/10
1568	-	-	-	-	-	-	-	gi|32900019	-	-	1/10
1569	-	-	-	-	-	-	-	gi|32900267	-	-	1/10
1570	-	-	-	-	-	-	-	gi|32900388	-	-	1/10
1571	-	-	-	-	-	-	-	gi|32900388	-	-	1/10
1572	-	-	-	-	-	-	-	gi|32900422	-	-	1/10
1573	-	-	-	-	-	-	-	gi|32900444	-	-	1/10
1574	-	-	-	-	-	-	-	gi|32900512	-	-	1/10
1575	-	-	-	-	-	-	-	gi|32900524	-	-	1/10
1576	-	-	-	-	-	-	-	gi|32900542	-	-	1/10
1577	-	-	-	-	-	-	-	gi|32900566	-	-	1/10
1578	-	-	-	-	-	-	-	gi|32900572	-	-	1/10
1579	-	-	-	-	-	-	-	gi|32900586	-	-	1/10
1580	-	-	-	-	-	-	-	gi|32900605	-	-	1/10
1581	-	-	-	-	-	-	-	gi|32900731	-	-	1/10
1582	-	-	-	-	-	-	-	gi|32900759	-	-	1/10
1583	-	-	-	-	-	-	-	gi|32900868	-	-	1/10
1584	-	-	-	-	-	-	-	gi|32901032	-	-	1/10
1585	-	-	-	-	-	-	-	gi|32901092	-	-	1/10
1586	-	-	-	-	-	-	-	gi|32901124	-	-	1/10
1587	-	-	-	-	-	-	-	gi|32901229	-	-	1/10
1588	-	-	-	-	-	-	-	gi|32901231	-	-	1/10
1589	-	-	-	-	-	-	-	gi|32901293	-	-	1/10
1590	-	-	-	-	-	-	-	gi|32901296	-	-	1/10
1591	-	-	-	-	-	-	-	gi|32901378	-	-	1/10
1592	-	-	-	-	-	-	-	gi|32901418	-	-	1/10
1593	-	-	-	-	-	-	-	gi|32901453	-	-	1/10
1594	-	-	-	-	-	-	-	gi|32901476	-	-	1/10
1595	-	-	-	-	-	-	-	gi|32901500	-	-	1/10
1596	-	-	-	-	-	-	-	gi|32901526	-	-	1/10
1597	-	-	-	-	-	-	-	gi|32901526	-	-	1/10
1598	-	-	-	-	-	-	-	gi|32901540	-	-	1/10
1599	-	-	-	-	-	-	-	gi|32901579	-	-	1/10
1600	-	-	-	-	-	-	-	gi|32901618	-	-	1/10
1601	-	-	-	-	-	-	-	gi|32901632	-	-	1/10
1602	-	-	-	-	-	-	-	gi|32901695	-	-	1/10
1603	-	-	-	-	-	-	-	gi|32901703	-	-	1/10
1604	-	-	-	-	-	-	-	gi|32901713	-	-	1/10
1605	-	-	-	-	-	-	-	gi|32901733	-	-	1/10
1606	-	-	-	-	-	-	-	gi|32901735	-	-	1/10
1607	-	-	-	-	-	-	-	gi|32901765	-	-	1/10
1608	-	-	-	-	-	-	-	gi|32901770	-	-	1/10
1609	-	-	-	-	-	-	-	gi|32901796	-	-	1/10
1610	-	-	-	-	-	-	-	gi|32901909	-	-	1/10
1611	-	-	-	-	-	-	-	gi|32901916	-	-	1/10
1612	-	-	-	-	-	-	-	gi|32901923	-	-	1/10
1613	-	-	-	-	-	-	-	gi|32902038	-	-	1/10
1614	-	-	-	-	-	-	-	gi|32902050	-	-	1/10
1615	-	-	-	-	-	-	-	gi|32902158	-	-	1/10
1616	-	-	-	-	-	-	-	gi|32902245	-	-	1/10
1617	-	-	-	-	-	-	-	gi|32902337	-	-	1/10
1618	-	-	-	-	-	-	-	gi|32902343	-	-	1/10
1619	-	-	-	-	-	-	-	gi|32902512	-	-	1/10
1620	-	-	-	-	-	-	-	gi|32902540	-	-	1/10
1621	-	-	-	-	-	-	-	gi|32903074	-	-	1/10
1622	-	-	-	-	-	-	-	gi|32903090	-	-	1/10
1623	-	-	-	-	-	-	-	gi|32903106	-	-	1/10
1624	-	-	-	-	-	-	-	gi|32903177	-	-	1/10
1625	-	-	-	-	-	-	-	gi|32903183	-	-	1/10
1626	-	-	-	-	-	-	-	gi|32903225	-	-	1/10
1627	-	-	-	-	-	-	-	gi|32903243	-	-	1/10
1628	-	-	-	-	-	-	-	gi|32903295	-	-	1/10
1629	-	-	-	-	-	-	-	gi|32903360	-	-	1/10
1630	-	-	-	-	-	-	-	gi|32903426	-	-	1/10
1631	-	-	-	-	-	-	-	gi|32903554	-	-	1/10
1632	-	-	-	-	-	-	-	gi|32903601	-	-	1/10
1633	-	-	-	-	-	-	-	gi|32903625	-	-	1/10
1634	-	-	-	-	-	-	-	gi|32903658	-	-	1/10
1635	-	-	-	-	-	-	-	gi|32903681	-	-	1/10
1636	-	-	-	-	-	-	-	gi|32903725	-	-	1/10
1637	-	-	-	-	-	-	-	gi|32903833	-	-	1/10
1638	-	-	-	-	-	-	-	gi|32903842	-	-	1/10
1639	-	-	-	-	-	-	-	gi|32903843	-	-	1/10
1640	-	-	-	-	-	-	-	gi|32903884	-	-	1/10
1641	-	-	-	-	-	-	-	gi|32903896	-	-	1/10
1642	-	-	-	-	-	-	-	gi|32903901	-	-	1/10
1643	-	-	-	-	-	-	-	gi|32903936	-	-	1/10
1644	-	-	-	-	-	-	-	gi|32903936	-	-	1/10
1645	-	-	-	-	-	-	-	gi|32904029	-	-	1/10
1646	-	-	-	-	-	-	-	gi|32904098	-	-	1/10
1647	-	-	-	-	-	-	-	gi|32904124	-	-	1/10
1648	-	-	-	-	-	-	-	gi|32904237	-	-	1/10
1649	-	-	-	-	-	-	-	gi|32904247	-	-	1/10
1650	-	-	-	-	-	-	-	gi|32904270	-	-	1/10
1651	-	-	-	-	-	-	-	gi|32904366	-	-	1/10
1652	-	-	-	-	-	-	-	gi|32904402	-	-	1/10
1653	-	-	-	-	-	-	-	gi|32904456	-	-	1/10
1654	-	-	-	-	-	-	-	gi|32904793	-	-	1/10
1655	-	-	-	-	-	-	-	gi|32904816	-	-	1/10
1656	-	-	-	-	-	-	-	gi|32904989	-	-	1/10
1657	-	-	-	-	-	-	-	gi|32905088	-	-	1/10
1658	-	-	-	-	-	-	-	gi|32905112	-	-	1/10
1659	-	-	-	-	-	-	-	gi|32905154	-	-	1/10
1660	-	-	-	-	-	-	-	gi|32905205	-	-	1/10
1661	-	-	-	-	-	-	-	gi|32905289	-	-	1/10
1662	-	-	-	-	-	-	-	gi|32905315	-	-	1/10
1663	-	-	-	-	-	-	-	gi|32905380	-	-	1/10
1664	-	-	-	-	-	-	-	gi|32905825	-	-	1/10
1665	-	-	-	-	-	-	-	gi|3986193	-	-	1/10
1666	-	-	-	-	-	-	-	gi|40643305	-	-	1/10
1667	-	-	-	-	-	-	-	gi|47080309	-	-	1/10
1668	-	-	-	-	-	-	-	gi|56085675	-	-	1/10
1669	-	-	-	-	-	-	-	gi|56085677	-	-	1/10
1670	-	-	-	-	-	-	-	gi|58652021	-	-	1/10
1671	-	-	-	-	-	-	-	gi|62122558	-	-	1/10
1672	-	-	-	-	-	-	-	gi|62122570	-	-	1/10
1673	-	-	-	-	-	-	-	gi|84617288	-	-	1/10
1674	-	-	-	-	-	gi|9711929	-	-	-	-	1/10
1675	-	-	-	-	-	gi|12643539	-	-	-	-	1/10
1676	-	-	-	-	-	gi|4502355 gi|4507487	-	-	clus_1910	-	2/10
1677	-	-	-	-	-	gi|4585469	-	-	-	-	1/10
1678	-	-	-	-	-	gi|1362832	-	-	-	-	1/10
1679	-	-	-	-	-	gi|17366458	-	-	-	-	1/10
1680	-	-	-	-	-	gi|6912464	-	-	clus_2087 clus_2005	-	2/10
1681	-	-	-	-	-	gi|4758686	-	-	-	-	1/10
1682	-	-	-	-	-	gi|9055270	-	-	-	-	1/10
1683	-	-	-	-	-	gi|6806919	-	-	-	-	1/10
1684	-	-	-	-	-	gi|10303252	-	-	-	-	1/10
1685	-	-	-	-	-	gi|7263944	-	-	-	-	1/10
1686	-	-	-	-	-	gi|16933557	-	-	-	-	1/10
1687	-	-	-	-	-	gi|10863871 gi|4506757 gi|4506759	-	-	clus_2728	-	2/10
1688	-	-	-	-	-	gi|4506813	-	-	-	-	1/10
1689	-	-	-	-	-	gi|4506975	-	-	-	-	1/10
1690	-	-	-	-	-	gi|5809678	-	-	-	-	1/10
1691	-	-	-	-	-	gi|19882213	-	-	-	-	1/10
1692	-	-	-	-	-	gi|15072487	-	-	-	-	1/10
1693	-	-	-	-	-	gi|13634077	-	-	-	-	1/10
1694	-	-	-	-	-	gi|1805280	-	-	clus_2080	-	2/10
1695	-	-	-	-	-	gi|1082187	-	-	-	-	1/10
1696	-	-	-	-	-	gi|2134736	-	-	-	-	1/10
1697	-	-	-	-	-	gi|30846	-	-	-	-	1/10
1698	-	-	-	-	-	gi|4503745	-	-	-	-	1/10
1699	-	-	-	-	-	gi|5419655	-	-	-	-	1/10
1700	-	-	-	-	-	gi|15824727	-	-	-	-	1/10
1701	-	-	-	-	-	gi|15011904	-	-	-	-	1/10
1702	-	-	-	-	-	gi|107082	-	-	-	-	1/10
1703	-	-	-	-	-	gi|4507189	-	-	-	-	1/10
1704	-	-	-	-	-	gi|4507195	-	-	-	-	1/10
1705	-	-	-	-	-	gi|5902122	-	-	-	-	1/10
1706	-	-	-	-	-	gi|11496982	-	-	-	-	1/10
1707	-	-	-	-	-	gi|21553341	-	-	-	-	1/10
1708	-	-	-	-	-	gi|6273778	-	-	-	-	1/10
1709	-	-	-	-	-	gi|7441391	-	-	-	-	1/10
1710	-	-	-	-	-	gi|16445033	-	-	-	-	1/10
1711	-	-	-	-	-	gi|545408	-	-	clus_136 clus_1799 clus_1064 clus_241 clus_1885 clus_1419 clus_684 clus_1129 clus_2241	-	2/10
1712	-	-	-	-	-	gi|11320942	-	-	-	-	1/10
1713	-	-	-	-	-	gi|4826806	-	-	-	-	1/10
1714	-	-	-	-	-	gi|6912458	-	-	-	-	1/10
1715	-	-	-	-	-	gi|18378735	-	-	-	-	1/10
1716	-	-	-	-	-	gi|4557565	-	-	clus_400	-	2/10
1717	-	-	-	-	-	gi|22748937	-	-	-	-	1/10
1718	-	-	-	-	-	gi|4885373	-	-	-	-	1/10
1719	-	-	-	-	-	gi|4504269 gi|15680004	-	-	clus_2467	-	2/10
1720	-	-	-	-	-	gi|4504301	-	-	-	-	1/10
1721	-	-	-	-	-	gi|14141163	-	-	-	-	1/10
1722	-	-	-	-	-	gi|87668	-	-	-	-	1/10
1723	-	-	-	-	-	gi|356168	-	-	-	-	1/10
1724	-	-	-	-	-	gi|1708098	-	-	-	-	1/10
1725	-	-	-	-	-	gi|223582	-	-	-	-	1/10
1726	-	-	-	-	-	gi|5453820	-	-	-	-	1/10
1727	-	-	-	-	-	gi|5454074	-	-	-	-	1/10
1728	-	-	-	-	-	gi|20178033	-	-	-	-	1/10
1729	-	-	-	-	-	gi|2687853	-	-	-	-	1/10
1730	-	-	-	-	-	gi|14149991	-	-	-	-	1/10
1731	-	-	-	-	-	gi|4505455	-	-	-	-	1/10
1732	-	-	-	-	-	gi|11096173	-	-	-	-	1/10
1733	-	-	-	-	-	gi|4559298	-	-	-	-	1/10
1734	-	-	-	-	-	gi|20141631	-	-	clus_1329	-	2/10
1735	-	-	-	-	-	gi|743447	-	-	-	-	1/10
1736	-	-	-	-	-	gi|5032087	-	-	-	-	1/10
1737	-	-	-	-	-	gi|7657635	-	-	-	-	1/10
1738	-	-	-	-	-	gi|20357588	-	-	-	-	1/10
1739	-	-	-	-	-	gi|4507439	-	-	-	-	1/10
1740	-	-	-	-	-	gi|12232589	-	-	-	-	1/10
1741	-	-	-	-	-	gi|4827044	-	-	-	-	1/10
1742	-	-	-	-	-	gi|21281669	-	-	-	-	1/10
1743	-	-	-	-	-	gi|345890	-	-	-	-	1/10
1744	-	-	-	-	-	gi|544360	-	-	-	-	1/10
1745	-	-	-	-	-	gi|12408656	-	-	clus_1314	-	2/10
1746	-	-	-	-	-	gi|11641423	-	-	-	-	1/10
1747	-	-	-	-	-	gi|744518	-	-	-	-	1/10
1748	-	-	-	-	-	gi|4758520	-	-	-	-	1/10
1749	-	-	-	-	-	gi|6912512 gi|7512280	-	-	clus_128 clus_19	-	2/10
1750	-	-	-	-	-	gi|4151929	-	-	-	-	1/10
1751	-	-	-	-	-	gi|16506130	-	-	-	-	1/10
1752	-	-	-	-	-	gi|11065786	-	-	-	-	1/10
1753	-	-	-	-	-	gi|13878337	-	-	-	-	1/10
1754	-	-	-	-	-	gi|4507335	-	-	-	-	1/10
1755	-	-	-	-	-	gi|4507691	-	-	-	-	1/10
1756	-	-	-	-	-	gi|2580558	-	-	-	-	1/10
1757	-	-	-	-	-	gi|3859558	-	-	-	-	1/10
1758	-	-	-	-	-	gi|246466	-	-	-	-	1/10
1759	-	-	-	-	-	gi|28780	-	-	-	-	1/10
1760	-	-	-	-	-	gi|21361116	-	-	-	clus_5445 clus_5446	2/10
1761	-	-	-	-	-	gi|126363	-	-	-	-	1/10
1762	-	-	-	-	-	gi|3123852	-	-	-	-	1/10
1763	-	-	-	-	-	gi|17384254	-	-	-	-	1/10
1764	-	-	-	-	-	gi|5803219	-	-	-	-	1/10
1765	-	-	-	-	-	gi|13559026	-	-	-	-	1/10
1766	-	-	-	-	-	gi|14424438	-	-	-	-	1/10
1767	-	-	-	-	-	gi|4503613	-	-	-	-	1/10
1768	-	-	-	-	-	gi|4504063	-	-	-	-	1/10
1769	-	-	-	-	-	gi|1173565	-	-	-	-	1/10
1770	-	-	-	-	-	gi|107132	-	-	-	-	1/10
1771	-	-	-	-	-	gi|4758794	-	-	-	-	1/10
1772	-	-	-	-	-	gi|7706240	-	-	-	-	1/10
1773	-	-	-	-	-	gi|19923812	-	-	-	-	1/10
1774	-	-	-	-	-	gi|476780	-	-	-	-	1/10
1775	-	-	-	-	-	gi|17380291	-	-	-	-	1/10
1776	-	-	-	-	-	gi|21361839	-	-	-	-	1/10
1777	-	-	-	-	-	gi|12225240	-	-	-	-	1/10
1778	-	-	-	-	-	gi|4507411	-	-	-	-	1/10
1779	-	-	-	-	-	-	-	-	clus_1	-	1/10
1780	-	-	-	-	-	-	-	-	clus_3	-	1/10
1781	-	-	-	-	-	-	-	-	clus_4	-	1/10
1782	-	-	-	-	-	-	-	-	clus_6	-	1/10
1783	-	-	-	-	-	-	-	-	clus_9	-	1/10
1784	-	-	-	-	-	-	-	-	clus_10	-	1/10
1785	-	-	-	-	-	-	-	-	clus_11	-	1/10
1786	-	-	-	-	-	-	-	-	clus_13	-	1/10
1787	-	-	-	-	-	-	-	-	clus_14	-	1/10
1788	-	-	-	-	-	-	-	-	clus_16	-	1/10
1789	-	-	-	-	-	-	-	-	clus_18	-	1/10
1790	-	-	-	-	-	-	-	-	clus_20	-	1/10
1791	-	-	-	-	-	-	-	-	clus_22	-	1/10
1792	-	-	-	-	-	-	-	-	clus_23	-	1/10
1793	-	-	-	-	-	-	-	-	clus_26	-	1/10
1794	-	-	-	-	-	-	-	-	clus_27	-	1/10
1795	-	-	-	-	-	-	-	-	clus_28	-	1/10
1796	-	-	-	-	-	-	-	-	clus_29	-	1/10
1797	-	-	-	-	-	-	-	-	clus_30	-	1/10
1798	-	-	-	-	-	-	-	-	clus_31	-	1/10
1799	-	-	-	-	-	-	-	-	clus_33	-	1/10
1800	-	-	-	-	-	-	-	-	clus_35	-	1/10
1801	-	-	-	-	-	-	-	-	clus_36	-	1/10
1802	-	-	-	-	-	-	-	-	clus_37	-	1/10
1803	-	-	-	-	-	-	-	-	clus_38	-	1/10
1804	-	-	-	-	-	-	-	-	clus_40	-	1/10
1805	-	-	-	-	-	-	-	-	clus_41	-	1/10
1806	-	-	-	-	-	-	-	-	clus_42	-	1/10
1807	-	-	-	-	-	-	-	-	clus_43	-	1/10
1808	-	-	-	-	-	-	-	-	clus_44	-	1/10
1809	-	-	-	-	-	-	-	-	clus_45	-	1/10
1810	-	-	-	-	-	-	-	-	clus_46	-	1/10
1811	-	-	-	-	-	-	-	-	clus_47	-	1/10
1812	-	-	-	-	-	-	-	-	clus_48	-	1/10
1813	-	-	-	-	-	-	-	-	clus_50	-	1/10
1814	-	-	-	-	-	-	-	-	clus_51	-	1/10
1815	-	-	-	-	-	-	-	-	clus_52	-	1/10
1816	-	-	-	-	-	-	-	-	clus_53	-	1/10
1817	-	-	-	-	-	-	-	-	clus_54	-	1/10
1818	-	-	-	-	-	-	-	-	clus_55	-	1/10
1819	-	-	-	-	-	-	-	-	clus_56	-	1/10
1820	-	-	-	-	-	-	-	-	clus_57	-	1/10
1821	-	-	-	-	-	-	-	-	clus_59	-	1/10
1822	-	-	-	-	-	-	-	-	clus_61	-	1/10
1823	-	-	-	-	-	-	-	-	clus_62	-	1/10
1824	-	-	-	-	-	-	-	-	clus_68	-	1/10
1825	-	-	-	-	-	-	-	-	clus_69	-	1/10
1826	-	-	-	-	-	-	-	-	clus_73	-	1/10
1827	-	-	-	-	-	-	-	-	clus_74	-	1/10
1828	-	-	-	-	-	-	-	-	clus_75	-	1/10
1829	-	-	-	-	-	-	-	-	clus_76	-	1/10
1830	-	-	-	-	-	-	-	-	clus_77	-	1/10
1831	-	-	-	-	-	-	-	-	clus_80	-	1/10
1832	-	-	-	-	-	-	-	-	clus_84	-	1/10
1833	-	-	-	-	-	-	-	-	clus_85	-	1/10
1834	-	-	-	-	-	-	-	-	clus_87	-	1/10
1835	-	-	-	-	-	-	-	-	clus_89	-	1/10
1836	-	-	-	-	-	-	-	-	clus_90	-	1/10
1837	-	-	-	-	-	-	-	-	clus_91	-	1/10
1838	-	-	-	-	-	-	-	-	clus_92	-	1/10
1839	-	-	-	-	-	-	-	-	clus_94	-	1/10
1840	-	-	-	-	-	-	-	-	clus_95	-	1/10
1841	-	-	-	-	-	-	-	-	clus_96	-	1/10
1842	-	-	-	-	-	-	-	-	clus_97	-	1/10
1843	-	-	-	-	-	-	-	-	clus_98	-	1/10
1844	-	-	-	-	-	-	-	-	clus_100	-	1/10
1845	-	-	-	-	-	-	-	-	clus_101	-	1/10
1846	-	-	-	-	-	-	-	-	clus_104	-	1/10
1847	-	-	-	-	-	-	-	-	clus_105	-	1/10
1848	-	-	-	-	-	-	-	-	clus_106	-	1/10
1849	-	-	-	-	-	-	-	-	clus_107	-	1/10
1850	-	-	-	-	-	-	-	-	clus_108	-	1/10
1851	-	-	-	-	-	-	-	-	clus_109	-	1/10
1852	-	-	-	-	-	-	-	-	clus_110	-	1/10
1853	-	-	-	-	-	-	-	-	clus_111	-	1/10
1854	-	-	-	-	-	-	-	-	clus_113	-	1/10
1855	-	-	-	-	-	-	-	-	clus_115	-	1/10
1856	-	-	-	-	-	-	-	-	clus_117	-	1/10
1857	-	-	-	-	-	-	-	-	clus_118	-	1/10
1858	-	-	-	-	-	-	-	-	clus_120	-	1/10
1859	-	-	-	-	-	-	-	-	clus_121	-	1/10
1860	-	-	-	-	-	-	-	-	clus_123	-	1/10
1861	-	-	-	-	-	-	-	-	clus_127	-	1/10
1862	-	-	-	-	-	-	-	-	clus_130	-	1/10
1863	-	-	-	-	-	-	-	-	clus_132	-	1/10
1864	-	-	-	-	-	-	-	-	clus_133	-	1/10
1865	-	-	-	-	-	-	-	-	clus_137	-	1/10
1866	-	-	-	-	-	-	-	-	clus_138	-	1/10
1867	-	-	-	-	-	-	-	-	clus_139	-	1/10
1868	-	-	-	-	-	-	-	-	clus_140	-	1/10
1869	-	-	-	-	-	-	-	-	clus_141	-	1/10
1870	-	-	-	-	-	-	-	-	clus_142	-	1/10
1871	-	-	-	-	-	-	-	-	clus_143	-	1/10
1872	-	-	-	-	-	-	-	-	clus_144	-	1/10
1873	-	-	-	-	-	-	-	-	clus_145	-	1/10
1874	-	-	-	-	-	-	-	-	clus_146	-	1/10
1875	-	-	-	-	-	-	-	-	clus_147	-	1/10
1876	-	-	-	-	-	-	-	-	clus_148	-	1/10
1877	-	-	-	-	-	-	-	-	clus_149	-	1/10
1878	-	-	-	-	-	-	-	-	clus_152	-	1/10
1879	-	-	-	-	-	-	-	-	clus_153	-	1/10
1880	-	-	-	-	-	-	-	-	clus_154	-	1/10
1881	-	-	-	-	-	-	-	-	clus_155	-	1/10
1882	-	-	-	-	-	-	-	-	clus_156	-	1/10
1883	-	-	-	-	-	-	-	-	clus_161	-	1/10
1884	-	-	-	-	-	-	-	-	clus_162	-	1/10
1885	-	-	-	-	-	-	-	-	clus_163	-	1/10
1886	-	-	-	-	-	-	-	-	clus_164	-	1/10
1887	-	-	-	-	-	-	-	-	clus_166	-	1/10
1888	-	-	-	-	-	-	-	-	clus_167	-	1/10
1889	-	-	-	-	-	-	-	-	clus_168	-	1/10
1890	-	-	-	-	-	-	-	-	clus_171	-	1/10
1891	-	-	-	-	-	-	-	-	clus_175	-	1/10
1892	-	-	-	-	-	-	-	-	clus_176	-	1/10
1893	-	-	-	-	-	-	-	-	clus_177	-	1/10
1894	-	-	-	-	-	-	-	-	clus_178	-	1/10
1895	-	-	-	-	-	-	-	-	clus_179	-	1/10
1896	-	-	-	-	-	-	-	-	clus_180	-	1/10
1897	-	-	-	-	-	-	-	-	clus_181	-	1/10
1898	-	-	-	-	-	-	-	-	clus_182	-	1/10
1899	-	-	-	-	-	-	-	-	clus_183	-	1/10
1900	-	-	-	-	-	-	-	-	clus_187	-	1/10
1901	-	-	-	-	-	-	-	-	clus_188	-	1/10
1902	-	-	-	-	-	-	-	-	clus_189	-	1/10
1903	-	-	-	-	-	-	-	-	clus_192	-	1/10
1904	-	-	-	-	-	-	-	-	clus_193	-	1/10
1905	-	-	-	-	-	-	-	-	clus_194	-	1/10
1906	-	-	-	-	-	-	-	-	clus_195	-	1/10
1907	-	-	-	-	-	-	-	-	clus_196	-	1/10
1908	-	-	-	-	-	-	-	-	clus_197	-	1/10
1909	-	-	-	-	-	-	-	-	clus_198	-	1/10
1910	-	-	-	-	-	-	-	-	clus_199	-	1/10
1911	-	-	-	-	-	-	-	-	clus_201	-	1/10
1912	-	-	-	-	-	-	-	-	clus_202	-	1/10
1913	-	-	-	-	-	-	-	-	clus_205	-	1/10
1914	-	-	-	-	-	-	-	-	clus_206	-	1/10
1915	-	-	-	-	-	-	-	-	clus_207	-	1/10
1916	-	-	-	-	-	-	-	-	clus_208	-	1/10
1917	-	-	-	-	-	-	-	-	clus_209	-	1/10
1918	-	-	-	-	-	-	-	-	clus_210	-	1/10
1919	-	-	-	-	-	-	-	-	clus_212	-	1/10
1920	-	-	-	-	-	-	-	-	clus_213	-	1/10
1921	-	-	-	-	-	-	-	-	clus_215	-	1/10
1922	-	-	-	-	-	-	-	-	clus_218	-	1/10
1923	-	-	-	-	-	-	-	-	clus_219	-	1/10
1924	-	-	-	-	-	-	-	-	clus_220	-	1/10
1925	-	-	-	-	-	-	-	-	clus_222	-	1/10
1926	-	-	-	-	-	-	-	-	clus_227	-	1/10
1927	-	-	-	-	-	-	-	-	clus_229	-	1/10
1928	-	-	-	-	-	-	-	-	clus_230	-	1/10
1929	-	-	-	-	-	-	-	-	clus_232	-	1/10
1930	-	-	-	-	-	-	-	-	clus_235	-	1/10
1931	-	-	-	-	-	-	-	-	clus_237	-	1/10
1932	-	-	-	-	-	-	-	-	clus_238	-	1/10
1933	-	-	-	-	-	-	-	-	clus_240	-	1/10
1934	-	-	-	-	-	-	-	-	clus_243	-	1/10
1935	-	-	-	-	-	-	-	-	clus_244	-	1/10
1936	-	-	-	-	-	-	-	-	clus_247	-	1/10
1937	-	-	-	-	-	-	-	-	clus_248	-	1/10
1938	-	-	-	-	-	-	-	-	clus_249	-	1/10
1939	-	-	-	-	-	-	-	-	clus_252	-	1/10
1940	-	-	-	-	-	-	-	-	clus_254	-	1/10
1941	-	-	-	-	-	-	-	-	clus_255	-	1/10
1942	-	-	-	-	-	-	-	-	clus_256	-	1/10
1943	-	-	-	-	-	-	-	-	clus_257	-	1/10
1944	-	-	-	-	-	-	-	-	clus_259	-	1/10
1945	-	-	-	-	-	-	-	-	clus_260	-	1/10
1946	-	-	-	-	-	-	-	-	clus_263	-	1/10
1947	-	-	-	-	-	-	-	-	clus_264	-	1/10
1948	-	-	-	-	-	-	-	-	clus_265	-	1/10
1949	-	-	-	-	-	-	-	-	clus_266	-	1/10
1950	-	-	-	-	-	-	-	-	clus_267	-	1/10
1951	-	-	-	-	-	-	-	-	clus_268	-	1/10
1952	-	-	-	-	-	-	-	-	clus_269	-	1/10
1953	-	-	-	-	-	-	-	-	clus_270	-	1/10
1954	-	-	-	-	-	-	-	-	clus_271	-	1/10
1955	-	-	-	-	-	-	-	-	clus_272	-	1/10
1956	-	-	-	-	-	-	-	-	clus_273	-	1/10
1957	-	-	-	-	-	-	-	-	clus_274	-	1/10
1958	-	-	-	-	-	-	-	-	clus_275	-	1/10
1959	-	-	-	-	-	-	-	-	clus_276	-	1/10
1960	-	-	-	-	-	-	-	-	clus_277	-	1/10
1961	-	-	-	-	-	-	-	-	clus_278	-	1/10
1962	-	-	-	-	-	-	-	-	clus_279	-	1/10
1963	-	-	-	-	-	-	-	-	clus_280	-	1/10
1964	-	-	-	-	-	-	-	-	clus_281	-	1/10
1965	-	-	-	-	-	-	-	-	clus_282	-	1/10
1966	-	-	-	-	-	-	-	-	clus_283	-	1/10
1967	-	-	-	-	-	-	-	-	clus_285	-	1/10
1968	-	-	-	-	-	-	-	-	clus_286	-	1/10
1969	-	-	-	-	-	-	-	-	clus_287	-	1/10
1970	-	-	-	-	-	-	-	-	clus_288	-	1/10
1971	-	-	-	-	-	-	-	-	clus_290	-	1/10
1972	-	-	-	-	-	-	-	-	clus_291	-	1/10
1973	-	-	-	-	-	-	-	-	clus_293	-	1/10
1974	-	-	-	-	-	-	-	-	clus_294	-	1/10
1975	-	-	-	-	-	-	-	-	clus_296	-	1/10
1976	-	-	-	-	-	-	-	-	clus_298	-	1/10
1977	-	-	-	-	-	-	-	-	clus_301	-	1/10
1978	-	-	-	-	-	-	-	-	clus_303	-	1/10
1979	-	-	-	-	-	-	-	-	clus_305	-	1/10
1980	-	-	-	-	-	-	-	-	clus_306	-	1/10
1981	-	-	-	-	-	-	-	-	clus_307	-	1/10
1982	-	-	-	-	-	-	-	-	clus_310	-	1/10
1983	-	-	-	-	-	-	-	-	clus_311	-	1/10
1984	-	-	-	-	-	-	-	-	clus_312	-	1/10
1985	-	-	-	-	-	-	-	-	clus_313	-	1/10
1986	-	-	-	-	-	-	-	-	clus_314	-	1/10
1987	-	-	-	-	-	-	-	-	clus_315	-	1/10
1988	-	-	-	-	-	-	-	-	clus_318	-	1/10
1989	-	-	-	-	-	-	-	-	clus_319	-	1/10
1990	-	-	-	-	-	-	-	-	clus_321	-	1/10
1991	-	-	-	-	-	-	-	-	clus_323	-	1/10
1992	-	-	-	-	-	-	-	-	clus_324	-	1/10
1993	-	-	-	-	-	-	-	-	clus_326	-	1/10
1994	-	-	-	-	-	-	-	-	clus_327	-	1/10
1995	-	-	-	-	-	-	-	-	clus_328	-	1/10
1996	-	-	-	-	-	-	-	-	clus_329	-	1/10
1997	-	-	-	-	-	-	-	-	clus_330	-	1/10
1998	-	-	-	-	-	-	-	-	clus_331	-	1/10
1999	-	-	-	-	-	-	-	-	clus_333	-	1/10
[truncated: 2,018 more rows]
