# Supplementary material for: A proteomics approach to decipher the molecular nature of planarian stem cells
Source: BMC Genomics. 2011 Feb 28;12:133. doi: 10.1186/1471-2164-12-133 (PMC3058083; doi:10.1186/1471-2164-12-133)
Supplement: Additional file 4 — Table of peptide candidates. Listing of the sequence candidates obtained from the computational analysis of the raw proteomics data over the RefSeq and URF datasets (see the corresponding sheet on the spreadsheet file). Only those with a significant BLAST hit are shown (using BLASTP against NCBI-nr, min e-value = 0.001, min hsp length = 25). Genes described in detail in Table 3 are not included. The sequences in this table were built from sets of URFs derived from traces; we provide the corresponding trace identifiers from Genbank TraceDB [64]. [file 1471-2164-12-133-S4.XLS]

## Sheet: Sheet1
Cluster ID	BLAST HOMOLOGY	ACCESSION	E-VALUE	TRACE NAME
9	dynein heavy chain	XP_307780	1.62213E-5	SAAA-akc09f04.b1
10	heat shock cognate 71 kda protein (heat shock 70 kda protein 8) isoform 1	XP_848246	5.69278E-4	SAAE-aig94f12.b1
45	reverse transcriptase and rnase h-like protein	XP_002167226	4.63421E-13	SAAA-afy17h06.g1
47	l _3	EFA05449	6.61633E-10	SAAA-atg28g07.b1
49	pol polyprotein	EFA00130	2.27107E-11	uej62h10.g1
77	pol polyprotein	XP_002167226	3.51921E-34	SAAA-afd43b06.g1
104	PREDICTED: similar to AGAP012527-PA	XP_001946229	3.69375E-8	SAAA-adr95h11.g1
116	PREDICTED: hypothetical protein	XP_001599119	3.78817E-10	SAAA-aqw75d10.b1
117	aminoglycoside 3 -phosphotransferase	CAL26906	6.31539E-34	SAAB-aac45f03.b1
118	integrase core domain-containing protein	XP_002640176	8.62453E-19	SAAA-aky43b08.g1
137	protein	XP_002163733	9.40798E-10	SAAA-aru19c02.b1
140	zinc mym domain containing 1	NP_001046391	1.16132E-4	vnh05g01.b1
141	tigger transposable element derived 6	XP_001949876	1.13367E-24	SAAE-agv22f11.b1
146	protein	XP_002649075	1.0414E-7	SAAE-aie20f11.b1
182	squamous cell carcinoma antigen recognized by t-cells 3	XP_001602582	2.96195E-5	ulm20a02.g1
188	protein	EFA12196	3.55837E-22	SAAE-agg67d02.g1
197	PREDICTED: similar to AGAP012527-PA	XP_001946229	7.76888E-4	SAAB-0462B08.g1
219	loc562123 protein	XP_002162928	7.22441E-19	vnc62h06.b1
254	protein	XP_002170194	7.49253E-22	uix53e08.g1
260	glycine n-methyltransferase	CAF99003	3.26597E-8	SAAE-afr32c07.b1
261	hypothetical protein Pmar_PMAR023815	EER10441	5.52997E-4	ues97f10.b1
281	af364090_1 orf1l	NP_476523	2.17343E-14	SAAE-aaj71f03.b1
314	hypothetical protein TcasGA2_TC014830	EFA13300	1.80596E-15	SAAE-ahi66b05.b1
362	reverse transcriptase	AAP69990	1.27249E-20	SAAA-agh61d05.g1
376	hypothetical protein PARMER_03610	ZP_02033579	1.08205E-6	tpw17c06.g1
384	set domain and mariner transposase fusion	ABQ88321	1.95315E-8	SAAE-aeo22d12.g1
391	pas	YP_001678637	8.35405E-8	trx14c12.g1
405	hypothetical protein PARMER_03610	ZP_02033579	3.76751E-7	SAAA-aev54e04.g1
410	reverse transcriptase and rnase h	XP_001603279	6.71616E-4	SAAA-aes40d05.b1
423	mariner transposase	XP_002088072	1.26512E-9	SAAE-adv45f12.g1
427	pol polyprotein	XP_001599412	9.4199E-10	SAAA-ask85b01.b1
433	regulator of g protein signaling family member (rgs-2)	XP_001951409	1.5709E-15	SAAA-avb92h03.g1
442	gag-pol polyprotein	XP_001601838	4.74875E-17	SAAE-aem93e09.b1
469	PREDICTED: similar to rCG38503, partial	XP_002119802	7.93681E-5	uep55f12.g1
481	reverse transcriptase	BAC57902	6.7992E-6	SAAA-ali77c03.b1
488	cullin 2	XP_002579084	5.56735E-49	SAAH-aad27e07.g1
498	interferon stimulated exonuclease gene 20kda-like 1	XP_384429	1.17794E-6	SAAA-amd30c01.g1
520	senescence-associated	AAF26302	2.23488E-8	SAAA-aqc76g07.g1
552	prp19 pso4 pre-mrna processing factor 19 homolog ( cerevisiae)	XP_002599552	2.57561E-32	SAAA-afh19b09.g1
556	pol polyprotein	XP_001344104	3.05128E-11	SAAA-ago20a02.g1
562	reverse transcriptase	XP_002399423	1.31893E-21	SAAA-alw64d11.g1
598	retrotransposon ty3-gypsy subclass	XP_001810599	6.79575E-20	SAAA-ajw65b10.g1
618	reverse transcriptase	AAP69990	2.0345E-19	SAAA-asd55f10.g1
625	zinc c2h2 type family protein	XP_001601385	1.79518E-7	SAAA-ane29d10.g1
628	rna-binding protein lin-28	XP_975245	3.40255E-10	SAAA-avd37e08.b1
630	zinc mym domain containing 1	XP_002156794	2.52111E-8	SAAA-aoz58h01.g1
653	protein	XP_002157271	6.33232E-10	SAAA-acx59d10.g1
688	general transcription factor ii-i repeat domain-containing protein 2a	XP_002168407	1.32868E-7	SAAE-afj27h03.b1
708	general transcription factor ii-i repeat domain-containing protein 2a	EFA12504	2.35993E-7	SAAA-aoi57e06.b1
721	hypothetical protein RUMOBE_04209	ZP_01966442	1.84695E-5	SAAA-akm69a01.g1
722	cell wall-associated hydrolase	ZP_01682343	1.02743E-24	SAAA-aii58b06.b1
750	jerky homolog-like	XP_002159612	1.86229E-11	SAAA-aex21h05.g1
752	heat shock protein 8	ABY83101	2.58175E-109	SAAA-aqy77f05.b1
754	52 kda repressor of the inhibitor of the protein kinase	XP_001942709	9.65867E-10	SAAA-ajp55h04.b1
770	heat shock protein 70	CAM97394	2.2448E-46	SAAE-acq74f04.g1
794	atp gtp-binding protein	XP_002573363	1.1388E-28	SAAE-ahm16g03.g1
816	zinc mym-type 1	XP_002167555	2.19753E-4	SAAA-amy74h07.b1
826	cg40057 cg40057-pb	XP_002166950	3.03165E-34	SAAA-ans72f02.g1
827	transposase yabusame-1	XP_001944171	5.47759E-5	SAAA-aut87c05.g1
837	Os07g0518300	NP_001059796	1.95084E-4	uin29e02.g1
885	gtp-binding protein alpha gnao	ADB25316	2.33146E-8	ufn41c04.g1
890	protein	BAB33421	4.35481E-19	SAAE-abq34a05.b2
902	GE18776	XP_002088822	1.57129E-6	SAAA-aml40b10.g1
904	protein	XP_001626180	1.15469E-8	SAAA-awt00c06.g1
927	reverse transcriptase	XP_002399423	5.9406E-8	SAAA-auz39h08.b1
944	zinc finger protein	XP_001921548	6.31742E-8	udz72g09.b1
974	calcium voltage- alpha2 delta subunit partial	XP_002168351	7.21448E-5	SAAA-asr66f11.b1
980	hypothetical protein SFxv_5154	ADA77049	1.25452E-4	SAAA-ako80d01.g1
999	pol polyprotein	XP_002166647	8.0814E-22	SAAA-aqb66g07.b1
1006	protein	XP_002648089	1.20142E-13	SAAA-apx50c07.g1
1009	pogo transposable element with krab domain	EEY55222	7.27582E-16	SAAA-arj47a06.b1
1014	integrase core domain-containing protein	XP_001599235	6.36747E-19	SAAA-aqc77c10.b1
1030	type iv pilus protein	YP_777757	1.44761E-8	SAAA-akk37d05.b1
1032	zinc finger protein 452	EFB27873	1.0191E-7	SAAA-apt67a06.b1
1039	transposase	AAB61382	3.27455E-4	SAAA-aic39b08.g1
1040	PREDICTED: similar to Y26D4A.11	XP_001949427	6.38429E-5	SAAA-ami71g10.b1
1046	hypothetical protein	XP_001471493	5.93014E-7	SAAE-acr36b05.g1
1055	protein	XP_001947301	2.4477E-7	SAAA-adz03a05.g1
1061	diguanylate cyclase phosphodiesterase with pas pac sensor	YP_854617	3.08783E-68	SAAA-awr28a08.b1
1071	dna pol b2 domain-containing protein	EFA11742	8.80377E-12	SAAA-ank22f05.g1
1075	hypothetical protein RUMOBE_04209	ZP_01966442	5.46582E-9	uef52h01.g1
1110	hypothetical protein CKO_pCKO2p07169	JQ1541	1.65202E-6	SAAA-akt42a04.g1
1125	pogo transposable	XP_001344681	2.43199E-11	SAAE-aef08e05.g1
1145	briggsae cbr-ife- protein	ACT98275	3.33506E-10	SAAE-aev99h12.b1
1153	ciliary rootlet coiled- rootletin	XP_002119303	2.35499E-24	SAAA-aom96g06.g1
1165	PREDICTED: similar to hCG32740, partial	XP_002163940	7.13922E-5	SAAA-ace36a01.g1
1205	chloramphenicol acetyltransferase	EER10321	2.20781E-13	SAAE-afm63h06.b1
1228	reverse	AAP69990	1.12417E-12	SAAE-ads98f02.g1
1235	dynein light chain cytoplasmic	XP_001787488	2.8924E-31	SAAE-aeh84a08.g1
1241	tbp-associated factor 5	XP_002197117	7.70419E-9	SAAA-aik37c09.b1
1242	transcription factor	YP_001324390	2.29948E-4	SAAA-agr10g02.b1
1252	reverse transcriptase	AAP69990	1.90269E-9	SAAA-adt80c05.b1
1258	integrase core domain-containing protein	XP_002640176	1.81332E-19	SAAA-ajt70g06.g1
1260	prp19 pso4 pre-mrna processing factor 19 homolog ( cerevisiae)	CAX74585	1.48916E-12	ufx97d09.b1
1261	3-hydroxyisobutyrate dehydrogenase	NP_001006362	2.22293E-21	ELU69D402JSBNT
1270	aen protein	NP_073604	7.31406E-5	SAAA-aro19f09.b1
1272	hypothetical protein BRAFLDRAFT_131171	XP_002586644	1.25632E-4	SAAA-aoi69d08.b1
1275	pol polyprotein	XP_002157550	4.4726E-5	SAAE-afq76c03.g1
1277	PREDICTED: similar to predicted protein	XP_002165758	1.30895E-4	uku19a05.b1
1279	tuba1b protein	AAA91575	1.7229E-20	SAAH-aac91b02.b1
1298	kiaa1586 protein	XP_002168303	3.2989E-12	SAAA-alw48e02.g1
1305	glyceraldehyde-3-phosphate dehydrogenase	XP_002635316	7.60197E-11	SAAE-ags33b10.b1
1324	glutamate synthase	YP_001970034	1.27352E-30	SAAA-apk11h03.b1
1327	gap-pol polyprotein	CAX83694	6.41432E-4	SAAA-ajs32d05.b1
1331	mindbomb homolog 1	CAL50454	2.66209E-5	SAAA-aol27d01.b1
1354	mindbomb homolog 1	CAL50454	7.89725E-5	SAAE-afy11c01.g1
1373	zinc finger protein	CAN70803	2.71934E-5	SAAA-anp30g06.b1
1432	reverse transcriptase	AAP69990	3.66067E-18	SAAE-agc12e03.g1
1454	chloramphenicol acetyltransferase	ZP_02433069	3.27436E-53	SAAA-acm32d04.b1
1455	hypothetical protein CaO19.6835	XP_710281	3.62898E-6	SAAE-acs92g02.g1
1473	methylmalonyl coenzyme a mutase	XP_001640926	1.87912E-10	ELU69D402I0E2D
1477	protein	XP_001600012	1.05682E-9	SAAA-aja30d05.b1
1481	protein	XP_002166903	4.26002E-17	uix89f11.g1
1502	PREDICTED: similar to predicted protein, partial	XP_001806948	8.62824E-9	SAAA-api56b08.g1
1564	hypothetical protein Y26D4A.9	NP_493291	4.8539E-5	SAAA-adq88h04.g1
1573	chaperonin containing subunit 3 isoform 1	XP_002575528	5.86837E-64	SAAA-anw50a06.g1
1614	unnamed protein product	CAG06189	3.75027E-35	SAAA-ajy36a09.b1
1629	reverse	XP_002404862	1.35219E-9	SAAA-ace91c07.b1
1630	6-phosphofructokinase	CAX73065	1.55158E-12	SAAE-ahg63b12.b1
1634	zinc finger protein	XP_001346399	1.07944E-18	SAAA-ajn66b11.g1
1636	reverse transcriptase	AAP69990	2.34785E-10	SAAA-ajs07g10.b1
1645	reverse transcriptase	ABG66534	4.30554E-14	SAAA-abm87a07.g1
1647	aconitase cg9244-pb	BAC65324	2.26281E-99	SAAH-aab39f05.g1
1648	fimbrin plastin	CAX82387	4.01692E-42	SAAE-aei40d05.g1
1650	tnf receptor-associated factor 3	CAH04636	1.45084E-12	SAAA-anw81b09.g1
1658	aconitate mitochondrial precursor	XP_759046	1.4966E-16	SAAA-agr63c01.b1
1662	btb domain containing 9	XP_781910	6.98609E-15	SAAH-aab03g09.g1
1675	aconitate hydratase	XP_002577577	1.16413E-44	SAAH-aab62e02.g1
1678	cytochrome c-1	NP_001033179	2.99843E-72	SAAH-aaa72g04.g1
1681	amine oxidase	XP_002578740	1.34547E-18	SAAA-ahx37b09.b1
1695	dihydroorotate dehydrogenase	XP_002579010	5.82511E-6	ufx52b06.g1
1698	partial	XP_001599694	2.30828E-17	ueu73c10.b1
1705	cytochrome b	CAB94234	6.34297E-11	udw63b05.b1
1729	reverse transcriptase	AAP69990	3.07595E-13	SAAE-adp87b02.b1
1744	ankyrin repeat protein	ZP_04860929	1.62075E-6	SAAA-arn81b10.g1
1799	protein	XP_002642768	4.74859E-19	uig37e03.b1
1833	hypothetical protein TcasGA2_TC005116	EFA12201	1.65073E-4	SAAE-aaw03b08.b1
1841	dtw domain containing 2	XP_002131626	6.4179E-16	SAAA-aec28b03.b1
1873	dna mismatch repair protein	XP_652484	9.83274E-19	SAAA-agr07b12.g1
1880	pol polyprotein	EEZ99859	3.4758E-10	SAAA-ani61a05.b1
1885	Hypothetical protein CBG10693	XP_002648762	3.458E-4	SAAA-aly54f06.g1
1891	transposase yabusame-1	XP_001951454	1.92235E-16	SAAA-agn12c01.b1
1923	pas	YP_001678637	3.67818E-8	udt88h01.g1
1948	26s protease regulatory subunit 7	XP_002188362	2.93532E-20	SAAA-agb61g11.g1
1976	polyprotein of retroviral	EEZ97441	7.83804E-8	SAAA-aew24f03.g1
1991	myosin if	XP_002124785	9.43624E-13	SAAA-arq06h06.b1
2054	zinc mym domain containing 1	XP_002160652	6.37545E-34	SAAE-acs55c05.g1
2081	protein	XP_002165517	2.03364E-12	SAAA-acb49a02.b1
2087	partial	XP_001604844	6.80867E-6	SAAE-aas45b12.g1
2094	heavy chain 2	XP_002580706	1.42242E-29	SAAE-abv64g01.g1
2130	l _3	XP_001193133	2.57021E-9	SAAA-alp30a10.b1
2132	conserved hypothetical protein	XP_002412888	8.33755E-5	SAAE-acs47a09.b1
2141	u32 family	NP_287726	8.86537E-84	SAAB-aaa28d10.b1
2159	rhomboid family 1	XP_001507893	1.20175E-10	SAAE-abx29g10.b1
2163	cg40275 cg40275- partial	XP_002168594	4.26999E-26	SAAE-aav23e10.g1
2165	alpha 1	CAX12931	4.60842E-21	ELU69D401DR1OL
2167	alpha tubulin	XP_783212	6.52791E-18	EL0O93R01DMAQF
2184	ORF2	AAP69990	2.44562E-7	SAAA-ahn88c11.g1
2185	tubulin alpha-1 chain	XP_002195512	4.24095E-43	SAAE-afa58g04.b1
2191	cg40275 cg40275- partial	XP_002168594	5.35559E-55	SAAE-abi14e08.b1
2197	tubulin alpha-1 chain	XP_526036	1.69478E-41	SAAA-aev51c06.g1
2199	tpa: reverse transcriptase	CAJ00247	1.01644E-4	SAAA-afq92e06.b1
2238	sjchgc04453 protein	AAW24762	5.47778E-8	SAAE-adi45g05.g1
2239	tubulin alpha-1 chain	XP_002599490	4.94104E-26	SAAA-ajz28c08.b1
2251	kd orf	ZP_02421193	3.2905E-10	SAAA-amc18b10.g1
2252	alpha 3d	XP_002599490	2.96151E-40	SAAA-akm99g09.b1
2267	homeobox protein six1 (sine oculis homeobox homolog 1)	XP_001492836	5.88201E-72	uds65h05.g1
2281	beta 2c	XP_001202386	3.43811E-74	SAAE-aid33c11.g1
2282	beta-tubulin	ACL36826	1.63066E-42	SAAE-abo88h10.b1
2292	zinc finger protein 452	XP_001943993	2.92107E-4	SAAA-amy39b02.g1
2312	scan domain containing 3	XP_002168756	6.13994E-5	SAAA-aoq90c11.g1
2325	leucyl aminopeptidase	ABL11479	3.50877E-61	SAAH-aab79h07.g2
2327	zinc mym domain containing 1	XP_001600944	1.9526E-5	SAAA-aci99d10.b1
2348	hat dimerisation domain-containing protein transposase-related	XP_002154788	1.72408E-25	uik02d09.g1
2384	reverse transcriptase	AAP69990	6.89385E-9	SAAA-arx85g07.g1
2391	atp synthase beta subunit	CAX75390	5.97779E-81	SAAA-aom68f05.b1
2411	fad dependent oxidoreductase	CBA31280	2.2511E-41	SAAA-agr77a08.b1
2434	PREDICTED: similar to predicted protein, partial	XP_001806948	3.2764E-7	SAAE-abz67h03.g1
2435	dna pol b2 domain-containing protein	ACE75264	2.44983E-7	SAAA-aqp36d06.g1
2436	dna pol b2 domain-containing protein	ACE75264	2.28904E-22	ufw60b07.b1
2448	atp synthase alpha subunit vacuolar	XP_001950890	1.11057E-85	uem34b04.g1
2492	atp synthase beta subunit	AAT06144	2.93593E-59	SAAA-aqi29b04.b1
2502	piggybac transposase uribo1	XP_002168942	5.36416E-4	SAAE-ahk16f10.g1
2511	is1 transposase orfb	NP_414562	6.84233E-45	SAAA-aor50b08.b1
2531	neuropeptide f-like receptor	XP_002573542	2.03197E-5	SAAE-adb42a01.g1
2558	myosin-10 (myosin heavy nonmuscle iib) (nonmuscle myosin heavy chain iib) (nmmhc ii-b) (nmmhc-iib) (cellular myosin heavy type b) (nonmuscle myosin heavy chain-b) (nmmhc-b)	XP_002575932	7.64168E-6	SAAA-ahh62c11.g1
2617	pol polyprotein	XP_001922381	1.10909E-7	SAAA-ako98c12.g1
2623	zinc bed-type containing 4	XP_001345644	8.09464E-30	SAAA-avw29e02.b1
2637	pol polyprotein	AAG37039	1.90686E-19	SAAA-adt20g12.b1
2655	coronin	AAW26097	2.90331E-22	udw63e08.b1
2657	coronin	XP_002572738	1.11295E-32	SAAG-aaa02a12.g1
2659	dna pol b2 domain-containing protein	EFA12786	6.53257E-10	SAAE-ads36c08.b1
2663	gamma-glutamyltransferase	XP_002608747	1.18555E-17	SAAH-aaa78d05.g2
2670	tigger transposable element derived 2	NP_149985	2.4415E-35	SAAA-atp51c07.g1
2699	chloramphenicol acetyltransferase	ZP_02433069	9.57541E-8	SAAA-amr45b08.b1
2715	mtg1 protein	XP_001989677	9.26743E-15	ufl09c11.b1
2719	PREDICTED: similar to predicted protein, partial	XP_001813423	8.25013E-34	SAAA-ajr06c09.b1
2729	mtg1 protein	XP_001989677	1.53696E-24	SAAA-apg02h04.g1
2737	tumor necrosis factor receptor-associated factor 3	ABN04152	2.11599E-11	SAAA-alz87f02.g1
2740	heavy chain 5	XP_001627703	2.56206E-34	SAAA-aen00e01.g1
2752	trna-dihydrouridine synthase 3-like	XP_001634218	7.22833E-65	SAAE-ade28g04.b1
2766	PREDICTED: hypothetical protein	XP_001945911	8.67526E-5	SAAA-aof31e09.b1
2768	enolase	ACY30465	1.63502E-22	SAAE-acl63d10.g1
2774	strawberry notch homolog 1	XP_002158786	6.73333E-31	SAAE-afe70e02.b1
2780	f-box and leucine-rich repeat protein 20	XP_002580594	3.10631E-6	ujg19b09.g1
2796	PREDICTED: similar to predicted protein	XP_002170674	3.7128E-4	SAAA-asf89g08.b1
2811	strawberry notch homolog 1	XP_002158786	4.11038E-49	SAAA-anu58a02.g1
2815	tigger transposable element derived 1	XP_002155775	4.58372E-17	SAAE-ads57h10.b1
2816	enolase	AAC47636	2.73917E-27	SAAA-aae69h10.b1
2832	zinc finger protein	XP_628728	1.11704E-30	SAAE-adi99b02.b1
2847	kd orf	ZP_02037224	3.43859E-14	uff23g06.g1
2869	tigger transposable element derived 1	XP_001368840	2.90765E-31	ukz37a11.g1
2909	zinc finger mym-type protein 1	XP_001842473	6.12442E-24	SAAA-amp51b06.g1
2928	basic helix-loop-helix member e22	XP_002591804	5.55708E-27	udd94h09.b1
2952	mannose-1-phosphate guanylyltransferase	YP_001587180	2.61522E-4	SAAB-0357H03.b1
2979	PREDICTED: similar to conserved hypothetical protein	XP_002168594	1.00005E-6	SAAE-afh96c01.b1
3000	protein	XP_002163817	6.74753E-17	SAAE-abg10e07.g1
3024	tigger transposable element derived 1	XP_001368840	1.37611E-34	SAAA-aji24h08.g1
3049	heat shock protein 70 -interacting protein	EFA02076	4.23629E-30	SAAH-aaa61f12.g1
3052	reverse transcriptase	BAC82590	2.273E-7	SAAA-ahn11g06.g1
3059	PREDICTED: hypothetical protein, partial	XP_001601220	5.46279E-4	SAAA-aww59e02.g1
3064	actin	XP_001895795	2.53482E-61	SAAA-ark03h05.g1
3065	actin	BAH14732	7.26729E-39	ELU69D401CYDG6
3097	cg40057 cg40057-pb	XP_002163850	3.78645E-27	SAAE-ahw22b07.g1
3159	chaperonin containing subunit 3	ABN11961	1.52624E-5	SAAA-aix23h02.b1
3167	carbohydrate-binding domain-containing protein	YP_001479116	1.04649E-7	SAAE-aad58e06.g1
3168	hypothetical protein CKO_00228	YP_001451829	6.14674E-6	SAAA-ahm57f02.g1
3216	PREDICTED: hypothetical protein	XP_001199806	3.62595E-15	SAAE-acl66f04.b1
3217	reverse transcriptase	T25352	4.32974E-16	SAAA-aiu65g03.b1
3235	hypothetical protein CHGG_03939	XP_001223153	1.4098E-7	SAAA-aim72c09.g1
3258	reverse ribonuclease integrase	XP_001919615	5.71884E-6	SAAA-amt28f08.b1
3270	glutamine synthetase	AAH64190	1.73762E-7	SAAE-agb81f03.b1
3312	PREDICTED: hypothetical protein	XP_001600348	6.42282E-4	SAAA-awa57f01.g1
3342	GE18776	XP_002088822	1.91077E-4	SAAE-adv55b01.b1
3351	scan domain containing 3	XP_001951394	1.07063E-14	SAAB0508c22.b1
3379	zinc mym domain containing 1	XP_002170757	2.81138E-12	SAAA-apm04c11.b1
3383	glyceraldehyde-3-phosphate dehydrogenase	BAI49952	2.88803E-27	EL0O93R02FQZS8
3426	protein	XP_001538026	1.22961E-4	SAAA-ano01d02.g1
3498	huntingtin interacting protein 1	EDL19365	3.36303E-14	SAAA-aeo61h11.b1
3525	PREDICTED: similar to predicted protein, partial	XP_002163278	5.20051E-4	SAAA-ahw35e02.b1
3529	protein	XP_002163733	4.25223E-5	SAAE-ahj14a03.b1
3535	protein	XP_001620324	6.54062E-19	uhu21c07.g1
3559	protein	XP_578381	3.55162E-6	SAAA-afh49d05.g1
3583	GE12625	XP_002090753	4.17874E-5	SAAA-abq22f12.g1
3594	trypsin-gamma, putative	XP_002432174	2.31833E-5	SAAB-0274L06.b1
3613	retrotransposon ty3-gypsy subclass	ABF93729	1.69527E-5	udz25e10.b1
3615	predicted protein	XP_001638172	4.5839E-5	uel15d02.b1
3620	PREDICTED: hypothetical protein	XP_001601385	8.4781E-8	ufe91g06.g1
3621	scan domain containing 3	XP_001945300	1.95998E-7	SAAE-aal56c02.g1
3686	gag-pol polyprotein	ACA60906	3.63993E-5	SAAE-aep37a08.g1
3695	reverse transcriptase	XP_002399423	1.32458E-10	udx58f09.g1
3706	glutamine-dependent nad(+) synthetase	XP_001604185	1.76973E-25	SAAA-aqm59d05.b1
3744	atp-dependent rna helicase	XP_002569915	2.26375E-6	SAAH-aac87c11.g1
3752	multidrug resistance protein	ZP_03850028	2.58826E-26	SAAA-awx98a09.b1
3771	phosphodiesterase 1c	NP_001125061	1.6112E-33	SAAA-awy33c09.g1
3802	retrotransposon ty3-gypsy subclass	XP_692532	7.60568E-10	udp47b07.b1
3815	tnf receptor-associated factor 3	BAE27835	1.31683E-17	SAAE-aew41c08.b1
3859	telomerase-associated protein 1	XP_002596572	1.5857E-18	SAAE-acu08b05.g1
3872	atp citrate lyase	XP_001334195	1.10249E-40	SAAE-ahx45e05.b1
3888	galactose-1-phosphate uridylyltransferase	XP_001943396	7.21412E-57	udj75g06.g1
3894	PREDICTED: hypothetical protein	XP_001599249	1.29207E-5	SAAA-aka24h07.g1
3900	reverse transcriptase	XP_002088456	1.73525E-12	SAAE-acz19g03.b1
3922	reverse transcriptase-like protein	AAV85443	8.62783E-5	SAAA-afr07h03.b1
3932	cg40275 cg40275- partial	XP_002168594	7.93457E-28	SAAA-ahl18a05.g1
3982	pol protein	ABQ84943	7.1484E-5	SAAA-ara45g05.b1
4068	mind bomb 1	CAL50454	3.1466E-5	SAAE-ahp96d03.b1
4079	PREDICTED: hypothetical protein	XP_001199806	2.87934E-10	uig43d01.b1
4095	protein	XP_001914542	2.80123E-8	SAAA-avl00b05.g1
4104	transposase yabusame-1	XP_699416	3.79146E-16	SAAA-alt05e02.b1
4148	protocadherin beta 14 precursor	XP_001504114	2.32931E-14	SAAA-ahm26g01.b1
4159	immunoglobulin domain superfamily (sensory guidance protein)	XP_002580155	4.6861E-4	SAAA-afm99f08.g1
4175	PREDICTED: hypothetical protein	XP_001380719	5.61928E-7	SAAA-ath93c02.b1
4188	gag protein	AAK21111	4.26523E-5	SAAA-amy11g05.g1
4192	cg40871 cg40871-pa	XP_002168750	1.9268E-32	SAAA-aty76e10.b1
4198	hypothetical protein SFxv_5154	ADA77049	4.46011E-8	SAAA-alm28d12.g1
4295	zinc finger protein	XP_628728	2.12079E-24	SAAA-abb01f11.b1
4296	tnf receptor-associated factor 3	XP_002123819	4.23311E-11	SAAA-abf19g03.g1
4313	cg42200 cg42200-pa	XP_002167973	2.80201E-5	SAAE-aan18b03.g1
4319	pogo transposable element with krab domain	XP_547486	9.42097E-5	SAAA-akc32a06.g1
4322	zinc finger protein	XP_628728	2.23828E-14	udc73h04.g1
4351	zinc finger protein 26	XP_002579760	1.06522E-18	SAAE-adz97f08.b1
4468	tyrosine kinase partial	XP_002168594	1.01345E-46	SAAE-abv80h10.b1
4485	one cut family member 1	XP_001982719	1.92041E-36	SAAA-apu54c09.g1
4522	pol polyprotein	XP_786277	4.27798E-41	SAAA-adz69e09.g1
4540	dna pol b2 domain-containing protein	ACE75264	3.11807E-5	ukf87d06.b1
4597	ypa1_ecoli uncharacterized protein 1	ZP_02027607	3.55028E-12	uju36h01.g1
4606	dna pol b2 domain-containing protein	ACE75264	3.16237E-11	SAAA-aak85d08.b1
4608	zinc finger protein 452	XP_001945172	5.44693E-37	SAAA-ati68e01.b1
4611	exportin partial	XP_002154158	7.37321E-6	SAAA-ang50g04.g1
4627	PREDICTED: similar to CG3880-PA	XP_396790	1.01558E-4	SAAA-anq79e02.g1
4646	voltage-operated calcium channel subunit beta-1	ACK86667	1.7027E-59	SAAH-aac46e03.b1
4686	exosome component 4	XP_002160475	1.92309E-8	SAAA-ars95h08.g1
4692	PREDICTED: hypothetical protein	XP_001185919	2.12814E-13	ukg70g07.b1
4701	sterol o-acyltransferase 1	XP_002606184	1.20603E-24	SAAE-aea13f07.b1
4715	protein kinase family member (kin-1)	XP_002579673	5.46003E-55	ueu14b07.g1
4742	hypothetical protein TcasGA2_TC001828	EFA12589	1.01325E-14	ukt84g07.b1
4749	unknown	ABE27267	3.87069E-8	SAAA-awx21d06.g1
4756	hypothetical protein TcasGA2_TC009398	EFA06499	6.69119E-4	SAAA-ajg16b02.b1
4790	PREDICTED: hypothetical protein	XP_001185919	1.80784E-27	trx16b11.g1
4808	chloramphenicol acetyltransferase	AAK55328	4.45752E-10	SAAA-ade69b02.b1
4817	hypothetical protein Y57G11C.20	NP_502799	4.53973E-7	SAAA-ann08c07.g1
4824	reverse transcriptase	CAX83713	3.51746E-4	ugc28b12.g1
4834	zinc finger protein	XP_001920633	4.32013E-21	SAAA-awf53f07.g1
4904	cyclin-dependent kinase-like 1 (cdc2-related kinase)	CAG13230	2.30394E-19	SAAE-aiq08c01.b1
4912	glutathione s-transferase	AAD17488	4.54591E-16	SAAH-aaa93g05.b1
4945	ankyrin repeat domain protein	YP_001976103	2.12574E-7	SAAA-auj58a03.b1
4967	pol polyprotein	XP_786277	3.26746E-32	SAAA-afa17g11.b1
4973	coiled-coil domain containing partial	XP_002157287	9.18404E-9	SAAA-ath62h04.b1
4991	hypothetical protein TcasGA2_TC005116	EFA12201	3.47206E-5	SAAA-aeu17e02.b1
5015	hypothetical protein TcasGA2_TC001793	EFA11706	2.02423E-15	uen39c09.g1
5019	unnamed protein product	BAE89779	1.28376E-4	SAAE-aim51c10.b1
5023	l _3	XP_001193133	1.95129E-5	SAAA-ani99d02.g1
5028	cg11966 cg11966-pa	XP_002166605	2.00941E-6	SAAE-acb43f01.b1
5043	hypothetical protein	CAN70790	5.29816E-7	SAAA-aic80e02.g1
5058	tigger transposable element-derived protein 2	XP_002155775	4.73111E-6	SAAE-acx55a03.b1
5083	kd orf	ZP_02037224	1.08082E-17	SAAA-aeg38e06.g1
5087	hypothetical protein BACCAP_02838	ZP_02037224	1.41792E-7	SAAA-akv28e12.g1
5114	pol polyprotein	XP_002166647	2.89784E-10	SAAA-agb21a04.g1
5138	moloney leukemia virus 10-like homolog	EFB15092	6.87348E-41	SAAH-aab55e12.g2
5171	PREDICTED: hypothetical protein	XP_002281473	1.64289E-4	SAAE-aca52h10.b1
5180	glutamyl-prolyl-trna synthetase	XP_786677	7.15228E-52	SAAA-afl89d02.g1
5184	PREDICTED: similar to orf	XP_001807130	1.05611E-5	SAAA-asb38c08.g1
5202	PREDICTED: similar to predicted protein, partial	XP_001813423	5.7746E-30	SAAA-amm22e09.b1
5206	reverse transcriptase	XP_002404862	4.36996E-20	SAAE-adb29a01.g1
5210	hypothetical protein TcasGA2_TC001793	EFA11706	3.67445E-4	SAAA-avc48d12.g1
5221	transcription factor	YP_001324390	9.57097E-5	uee98d06.b1 ujn80d04.b1
5226	guanine nucleotide-binding protein g subunit alpha	XP_002573131	1.69583E-15	SAAA-apq32a06.b1 SAAA-apg73c03.g1
5232	splicing factor subunit 1	AAT68141	2.33116E-73	SAAA-acf23b05.g1 SAAA-aas89b12.g1
5240	general transcription factor ii-i repeat domain-containing protein 2a	XP_002156757	3.07752E-21	SAAA-asb08a02.g1 SAAA-asb08a02.g1
5256	heat shock protein 8	ACI33977	5.64445E-8	SAAA-aht54f12.b1 SAAA-aht54f12.b1
5257	hypothetical protein TcasGA2_TC001793	EFA11706	2.22341E-10	SAAA-aie21c12.b1 SAAA-apn21d09.g1
5266	zinc finger protein 452	ABF20549	3.60304E-25	SAAE-abc35e03.b1 SAAA-agl97d04.g1
5269	hypothetical protein TcasGA2_TC001828	EFA12589	4.21973E-16	SAAA-agp46h01.g1 zir82e03.g1
5272	PREDICTED: hypothetical protein	XP_788559	1.86714E-13	wkv45h06.b1 SAAA-anj67g01.b1
5277	reverse transcriptase	BAC82591	6.76101E-23	zha19e08.b1 SAAA-ana68f09.b1
5289	partial	XP_001599694	2.06848E-17	ujw50d10.g1 SAAA-abv62b09.b1
5291	aconitase cg9244-pb	BAC65324	2.08248E-61	SAAH-aab16e06.g1 SAAH-aaa46e01.g1
5295	ac transposable element derived 3	XP_001599792	4.74563E-8	SAAA-afw28a12.b1 SAAA-ame71d08.b1
5296	heavy polypeptide 3	XP_001377077	4.01198E-18	wpo77h06.b1 SAAA-age15c07.b1
5301	reverse transcriptase	AAB41011	1.16022E-21	SAAA-aow84c03.b1 SAAA-axa57a01.g1
5311	reverse transcriptase	AAP69990	6.10414E-17	SAAE-acd18d08.b1 SAAA-agu08d02.b1
5312	alpha 3b	BAB24538	3.09923E-102	SAAA-akc67f01.b1 SAAA-avb06a09.b1
5314	protein	ABL61211	3.54714E-63	SAAA-acy99a04.g1 SAAA-acy99a04.g1
5317	leucyl aminopeptidase	ACR27085	1.73629E-55	SAAH-aac61c04.g1 SAAH-aac37g12.g1
5318	sb:cb283 protein	ACR27085	1.41438E-83	SAAG-aaa04b06.g1 SAAG-aaa03b07.g1
5327	mitochondrial atp h+ transporting f1 complex beta subunit	AAZ30638	1.34323E-89	SAAA-aqi29b04.b1 SAAE-aan04f08.b1
5333	coronin	XP_002572738	1.61671E-20	vnd04c05.b1 SAAE-ahq76d08.b1
5335	coronin	XP_002572738	2.12725E-91	SAAH-aaa32e05.g2 SAAH-aaa32e05.g1
5342	actin	BAF75872	1.03099E-16	EL0O93R01AJLFQ ELU69D402GDP1Y
5343	tbp-associated factor rna polymerase 1-like	XP_002413335	5.86661E-10	SAAA-adr93f05.b1 SAAA-asm30c04.b1
5354	reverse transcriptase	CAJ00247	1.84284E-7	SAAE-ahe36e08.b1 SAAA-aon64g01.b1
5362	PREDICTED: hypothetical protein	XP_001199806	6.63094E-8	SAAB-0069D18.b1 SAAA-asi00b06.g1
5374	PREDICTED: similar to predicted protein, partial	XP_001813423	6.53108E-14	SAAA-anl99f08.b1 SAAE-aco59a08.b1
5386	ubiquitin specific protease 34	XP_002407152	2.96811E-50	ujg10h06.g1 SAAA-ane40b10.b1
5400	lipase 1 sterol esterase 1 sterol esterase 2	ACO82054	1.15899E-41	SAAH-aad28c12.b1 SAAH-aad28c12.b1
5428	hypothetical protein TcasGA2_TC009398	EFA06499	9.05357E-17	uem87b12.g1 SAAA-abu29e11.g1
5434	PREDICTED: hypothetical protein	XP_001599204	2.77953E-4	SAAA-aqe76f10.b1 SAAA-apf07b12.g1
5436	PREDICTED: similar to orf	XP_001807130	2.33891E-4	SAAE-aek39b08.b1 SAAA-age00a07.g1
5439	hypothetical protein TcasGA2_TC001793	EFA11706	6.87484E-9	SAAA-aqf83f11.b1 SAAA-adq43c09.g1
5443	reverse transcriptase	AAP69990	3.61657E-23	SAAA-aci01c09.b1 SAAA-aov64h06.g1 SAAA-aqu06f01.b1
5445	salivary c-type lectin	AAL29936	1.13181E-6	EL0O93R01DPZJA EL0O93R01DPZJA EL0O93R01DPZJA
5446	salivary c-type lectin	AAL29940	4.69599E-28	SAAH-aab22a09.g2 SAAH-aab22a09.g2 SAAH-aab22a09.g2
5450	transcription factor	YP_001324390	9.05978E-4	SAAA-aqr17d10.g1 SAAA-aki82g06.g1 SAAE-acu52b04.b1
5456	hypothetical protein CaO19.6835	XP_710281	5.21389E-13	SAAA-alb62a03.b1 SAAA-ath80f02.b1 SAAB-0017J12.b3
5463	alpha 3d	XP_001924562	3.79317E-38	EL0O93R02I06UG EL0O93R02I06UG EL0O93R02I06UG
5464	atp synthase beta subunit	XP_002595117	4.08644E-137	SAAE-ahj38f02.g1 ujq88d06.g1 ujq88d06.g1
5468	actin	AAF81155	1.12758E-52	SAAA-auq37c12.g1 SAAE-aie84g11.b1 SAAE-aex17f10.g1
5469	hypothetical protein RUMOBE_04209	ZP_01966442	3.73411E-29	SAAA-anz33f03.g1 SAAA-abl64c11.g1 SAAA-ato44b12.b2
5476	PREDICTED: hypothetical protein	XP_793165	4.90253E-5	SAAA-awg60e06.g1 SAAA-awg60e06.g1 SAAA-alq75h03.b1
5483	protein	XP_001813423	5.80277E-10	SAAA-aap52e07.g1 SAAA-aap52e07.b1 SAAE-aig34a09.b1
5485	heat shock protein 8	AAS17724	2.54758E-112	ula26e02.g1 SAAA-ahr47c04.b1 SAAE-adn69e04.b1 SAAB-0064D14.g1
5487	dna pol b2 domain-containing protein	XP_001601385	2.28971E-24	ufv51f12.g1 SAAA-aed75d08.b1 SAAA-aea72a09.b1 uht62b10.b1
5491	ankyrin repeat	XP_001320089	1.74457E-6	SAAE-aen28h03.g1 SAAA-aus50b03.b1 SAAA-aim70d12.b1 SAAE-aif28d12.g1
5496	integrase core domain-containing protein	ACE75265	2.35574E-11	SAAE-ahx27a04.b1 SAAE-aet73f06.g1 SAAE-abo30f08.g1 SAAA-avj84e08.g1 SAAA-aiu87a10.g1
5499	heat shock cognate 70	AAA74394	4.94076E-89	SAAA-arg91e02.b1 SAAA-ahs89g02.b1 SAAA-agv81a12.b1 SAAB-0177B19.b1 SAAE-aaz52g12.b1
5501	beta 2c	ACO10129	6.97512E-160	SAAA-adv13e01.g1 vng84b05.b1 SAAA-abp12g03.g1 SAAA-amk55b07.g1 SAAA-ajx95f08.g1
5502	enolase	ACY30465	2.18293E-94	SAAA-art03g08.b1 SAAA-ahl03d06.g1 SAAA-aoj04b01.b1 SAAA-aib80c11.g1 SAAA-aoj04b01.b1
5504	actin	BAF75872	1.63722E-29	EL0O93R01A6B53 ELU69D402H3VU4 ELU69D402G3C8H ELU69D402HYQC2 ELU69D402GHXHK
5513	unknown	ACR38454	3.20936E-10	SAAA-adc39d10.b1 SAAA-anw92d05.b1 vnd95a06.g1 SAAE-adj13g10.b1 SAAE-aaj64f04.b1 SAAA-awh27h01.g1 SAAA-aci60c03.g1 SAAA-asb33d02.g1
5516	alpha tubulin	XP_002019473	0	SAAE-afk06e04.b1 SAAA-agc23h10.g1 SAAA-air84b04.g1 ujg62f06.g1 SAAH-aac00f09.g1 SAAA-aht58g06.b1 SAAH-aaa49e08.g1 SAAH-aac00f09.g2 SAAA-ajn96f10.b1
5517	beta 2c	XP_001492184	1.25678E-151	SAAE-aaf00a03.b1 SAAH-aaa86d07.g2 SAAE-abu02a02.g1 SAAH-aab60b10.g1 SAAE-aar56a07.g1 SAAE-abn34d01.g1 SAAH-aac55e01.g1 SAAA-aaz79a04.g1 SAAA-anv02e06.g1
5520	reverse transcriptase	XP_002404862	1.54027E-26	SAAE-aaq69b07.g1 SAAE-abx78c08.b1 SAAA-ahp89e09.b1 SAAE-acq57c03.b1 SAAA-als08h05.g1 SAAA-aev83h10.g1 SAAB-0154I22.g1 SAAA-aue14e04.g1 SAAE-afw44e08.g1 SAAE-abq46d02.g2 SAAA-aiz50c07.g1 SAAA-anc38e01.g1
5521	atp synthase beta subunit	XP_002575166	3.81896E-124	SAAE-aem55c03.b1 SAAE-aem55c03.b1 ugb20f05.g1 SAAA-ame67g04.b1 SAAE-adq76d03.b1 SAAE-adq76d03.b1 SAAE-afx99h08.g1 ugb20f05.g1 SAAB-0061B16.b1 SAAA-aqi29b04.g1 SAAE-acb13h08.b1 SAAE-acb13h08.b1 ujq88d06.b1
5523	heat shock protein 8	BAG82849	5.29755E-134	SAAA-aol70g02.g1 SAAA-adh37h01.b1 SAAA-aju62a02.b1 SAAE-aem65b09.g1 SAAE-agp07b05.g1 SAAA-abm68e09.b1 SAAA-ami44g10.b1 SAAA-adu83g09.g1 SAAA-aen97a07.b1 SAAA-asc20h02.g1 SAAA-atg44c06.b1 SAAA-ada61a10.b1 SAAA-apv23h03.g1 SAAA-acs60c12.b1 SAAA-aas32b01.b1 SAAA-apd98h11.g1 SAAE-ahs47e04.g1
5525	alpha 3b	XP_001110230	5.4798E-115	ELU69D401CP31W ELU69D401CP31W SAAA-apc32g04.b1 SAAA-app45f11.b1 SAAA-apc32g04.b1 SAAE-acl48c06.g1 ukq22b03.b1 SAAA-ach96b10.g1 SAAA-aqt56a02.g1 vnc68f05.g1 SAAA-amc86d07.b1 SAAE-ahf57b10.b1 SAAE-aby90g09.g1 SAAH-aaa49e08.b1 SAAA-atg28b11.g1 SAAA-atg28b11.g1 EL0O93R02FVXJP SAAA-atg28b11.g1 SAAA-alq88d06.b1 SAAA-avw65b11.b1 uif67f06.g1 SAAE-ahh51b09.g1 SAAA-aqp12g03.g1 SAAA-asa77a09.b1 SAAE-aad01h1…
5526	beta tubulin	XP_002403010	1.0119E-122	SAAA-aqr57e02.b1 SAAA-aqh95c10.g1 uff12g04.b1 SAAA-acw15g12.b1 SAAA-aiz74d02.g1 SAAA-aih65e04.b1 udf55a12.g1 SAAA-aue34e05.g1 SAAH-aab68a12.g2 SAAA-aic85c02.g1 SAAA-ait39h06.g1 SAAH-aaa16d09.g1 SAAA-ahp50f09.b1 SAAA-adg72h02.g1 SAAE-afq08c08.g1 SAAA-ahu37a09.g1 SAAE-acl35f08.b1 SAAH-aac56g10.b1 SAAH-aab93g10.g2 SAAE-aay62h06.g1 SAAA-aeh63h12.b1 SAAA-avr75c10.b1 SAAA-aio62a04.b1 SAAH-aab80b07.g2 S…
5527	reverse transcriptase	CAX83713	2.59389E-6	SAAA-arn84h05.b1 SAAA-ans49g02.b1 SAAA-aws39d06.g1 SAAE-aic12e10.g1 ufs80d05.g1 SAAA-aij15h02.g1 SAAE-agd10d10.b1 uff63f06.g1 SAAA-aqd87e06.g1 SAAA-abh31c08.b1 SAAA-amk67c02.g1 SAAA-aiz75c01.g1 SAAA-aal37a01.g1 SAAA-aqo47f11.g1 SAAE-afx89e12.g1 SAAE-aai78g07.b1 SAAE-aao25a09.g1 SAAE-aas57b09.b1 SAAA-aic53b10.b1 SAAA-aic49a02.b1 ujl48c07.b1 uju52c09.g1 SAAA-aoh11b09.b1 SAAA-aqf80d01.b2 SAAA-atr01c…
5528	gamma 1	CAX69775	0	SAAA-apo87c02.b1 SAAE-ads49g05.b1 SAAG-aaa04b03.b2 SAAG-aaa04b03.g1 SAAG-aaa03b02.b2 SAAG-aaa04b03.b2 SAAA-apw07e07.g1 SAAH-aaa63b08.g1 SAAG-aaa03f06.b2 SAAA-ams90d03.b1 SAAA-ajz43g04.g1 SAAE-aat26d03.g1 SAAG-aaa02f06.b2 SAAE-aat26d03.g1 SAAE-abk31e11.b1 SAAE-ack93e03.b1 SAAA-aif61a11.g1 SAAB-0337J20.g1 SAAE-ack93e03.b1 SAAA-aec79e09.g1 SAAA-aqb23b02.g1 SAAA-aqg00e12.b1 SAAA-aoi60f10.b1 SAAG-aaa0…
